# Supplementary material for: Chromosome Genome Assembly and Annotation of the Capitulum mitella With PacBio and Hi-C Sequencing Data
Source: Front Genet. 2021 Aug 18;12:707546. doi: 10.3389/fgene.2021.707546 (PMC8416341; doi:10.3389/fgene.2021.707546)
Supplement: Supplementary Table 5 — KEGG enrichment of genes in the contraction families in C. mitella genome. [file Table_5.XLSX]

## Sheet: Sheet1
Table S5 KEGG enrichment of the constraction families genes identified in C. mitella
GID	Ko	Pathway	Pathway_Name	Pathway_Subclass
Cami_014847-RA	K01046	ko00561	Glycerolipid metabolism	Lipid metabolism
Cami_014847-RA	K14075	ko00561	Glycerolipid metabolism	Lipid metabolism
Cami_014847-RA	K14075	ko04972	Pancreatic secretion	Digestive system
Cami_014847-RA	K14075	ko04975	Fat digestion and absorption	Digestive system
Cami_019805-RA	K14073	ko00561	Glycerolipid metabolism	Lipid metabolism
Cami_019805-RA	K14073	ko04972	Pancreatic secretion	Digestive system
Cami_019805-RA	K14073	ko04975	Fat digestion and absorption	Digestive system
Cami_019805-RA	K14073	ko04977	Vitamin digestion and absorption	Digestive system
Cami_019805-RA	K14074	ko00561	Glycerolipid metabolism	Lipid metabolism
Cami_019805-RA	K14074	ko04972	Pancreatic secretion	Digestive system
Cami_019805-RA	K14074	ko04975	Fat digestion and absorption	Digestive system
Cami_019805-RA	K14075	ko00561	Glycerolipid metabolism	Lipid metabolism
Cami_019805-RA	K14075	ko04972	Pancreatic secretion	Digestive system
Cami_019805-RA	K14075	ko04975	Fat digestion and absorption	Digestive system
Cami_021067-RA	K11252	ko05203	Viral carcinogenesis	Cancers: Overview
Cami_021067-RA	K11252	ko05322	Systemic lupus erythematosus	Immune diseases
Cami_021067-RA	K11252	ko05034	Alcoholism	Substance dependence
Cami_012836-RA	K01904	ko00360	Phenylalanine metabolism	Amino acid metabolism
Cami_012836-RA	K01904	ko00130	Ubiquinone and other terpenoid-quinone biosynthesis	Metabolism of cofactors and vitamins
Cami_012836-RA	K01904	ko00940	Phenylpropanoid biosynthesis	Biosynthesis of other secondary metabolites
Cami_019350-RA	K13298	ko00230	Purine metabolism	Nucleotide metabolism
Cami_019350-RA	K13298	ko05032	Morphine addiction	Substance dependence
Cami_019350-RA	K13298	ko04934	Cushing syndrome	Endocrine and metabolic diseases
Cami_010631-RA	K00681	ko00430	Taurine and hypotaurine metabolism	Metabolism of other amino acids
Cami_010631-RA	K00681	ko00460	Cyanoamino acid metabolism	Metabolism of other amino acids
Cami_010631-RA	K00681	ko00480	Glutathione metabolism	Metabolism of other amino acids
Cami_010631-RA	K18592	ko00590	Arachidonic acid metabolism	Lipid metabolism
Cami_010631-RA	K18592	ko00430	Taurine and hypotaurine metabolism	Metabolism of other amino acids
Cami_010631-RA	K18592	ko00460	Cyanoamino acid metabolism	Metabolism of other amino acids
Cami_010631-RA	K18592	ko00480	Glutathione metabolism	Metabolism of other amino acids
Cami_019016-RA	K08770	ko03320	PPAR signaling pathway	Endocrine system
Cami_006534-RA	K01187	ko00052	Galactose metabolism	Carbohydrate metabolism
Cami_006534-RA	K01187	ko00500	Starch and sucrose metabolism	Carbohydrate metabolism
Cami_014299-RA	K05704	ko04015	Rap1 signaling pathway	Signal transduction
Cami_014299-RA	K05704	ko04013	MAPK signaling pathway - fly	Signal transduction
Cami_014299-RA	K05704	ko04012	ErbB signaling pathway	Signal transduction
Cami_014299-RA	K05704	ko04370	VEGF signaling pathway	Signal transduction
Cami_014299-RA	K05704	ko04144	Endocytosis	Transport and catabolism
Cami_014299-RA	K05704	ko04137	Mitophagy - animal	Transport and catabolism
Cami_014299-RA	K05704	ko04510	Focal adhesion	Cellular community - eukaryotes
Cami_014299-RA	K05704	ko04520	Adherens junction	Cellular community - eukaryotes
Cami_014299-RA	K05704	ko04530	Tight junction	Cellular community - eukaryotes
Cami_014299-RA	K05704	ko04540	Gap junction	Cellular community - eukaryotes
Cami_014299-RA	K05704	ko04810	Regulation of actin cytoskeleton	Cell motility
Cami_014299-RA	K05704	ko04611	Platelet activation	Immune system
Cami_014299-RA	K05704	ko04625	C-type lectin receptor signaling pathway	Immune system
Cami_014299-RA	K05704	ko04062	Chemokine signaling pathway	Immune system
Cami_014299-RA	K05704	ko04912	GnRH signaling pathway	Endocrine system
Cami_014299-RA	K05704	ko04915	Estrogen signaling pathway	Endocrine system
Cami_014299-RA	K05704	ko04917	Prolactin signaling pathway	Endocrine system
Cami_014299-RA	K05704	ko04921	Oxytocin signaling pathway	Endocrine system
Cami_014299-RA	K05704	ko04926	Relaxin signaling pathway	Endocrine system
Cami_014299-RA	K05704	ko04919	Thyroid hormone signaling pathway	Endocrine system
Cami_014299-RA	K05704	ko04727	GABAergic synapse	Nervous system
Cami_014299-RA	K05704	ko04750	Inflammatory mediator regulation of TRP channels	Sensory system
Cami_014299-RA	K05704	ko04360	Axon guidance	Development
Cami_014299-RA	K05704	ko05205	Proteoglycans in cancer	Cancers: Overview
Cami_014299-RA	K05704	ko05203	Viral carcinogenesis	Cancers: Overview
Cami_014299-RA	K05704	ko05219	Bladder cancer	Cancers: Specific types
Cami_014299-RA	K05704	ko05418	Fluid shear stress and atherosclerosis	Cardiovascular diseases
Cami_014299-RA	K05704	ko05120	Epithelial cell signaling in Helicobacter pylori infection	Infectious diseases: Bacterial
Cami_014299-RA	K05704	ko05131	Shigellosis	Infectious diseases: Bacterial
Cami_014299-RA	K05704	ko05152	Tuberculosis	Infectious diseases: Bacterial
Cami_014299-RA	K05704	ko05100	Bacterial invasion of epithelial cells	Infectious diseases: Bacterial
Cami_014299-RA	K05704	ko05161	Hepatitis B	Infectious diseases: Viral
Cami_014299-RA	K05704	ko05163	Human cytomegalovirus infection	Infectious diseases: Viral
Cami_014299-RA	K05704	ko05167	Kaposi sarcoma-associated herpesvirus infection	Infectious diseases: Viral
Cami_014299-RA	K05704	ko01521	EGFR tyrosine kinase inhibitor resistance	Drug resistance: Antineoplastic
Cami_014299-RA	K05704	ko01522	Endocrine resistance	Drug resistance: Antineoplastic
Cami_015706-RA	K12796	ko04621	NOD-like receptor signaling pathway	Immune system
Cami_018594-RA	K04397	ko04668	TNF signaling pathway	Signal transduction
Cami_018594-RA	K04397	ko04210	Apoptosis	Cell growth and death
Cami_018594-RA	K04397	ko04214	Apoptosis - fly	Cell growth and death
Cami_018594-RA	K04397	ko04215	Apoptosis - multiple species	Cell growth and death
Cami_018594-RA	K04397	ko05200	Pathways in cancer	Cancers: Overview
Cami_018594-RA	K04397	ko05010	Alzheimer disease	Neurodegenerative diseases
Cami_018594-RA	K04397	ko04932	Non-alcoholic fatty liver disease (NAFLD)	Endocrine and metabolic diseases
Cami_018594-RA	K04397	ko05133	Pertussis	Infectious diseases: Bacterial
Cami_018594-RA	K04397	ko05134	Legionellosis	Infectious diseases: Bacterial
Cami_018594-RA	K20008	ko04214	Apoptosis - fly	Cell growth and death
Cami_018594-RA	K20008	ko04215	Apoptosis - multiple species	Cell growth and death
Cami_004735-RA	K04955	ko04024	cAMP signaling pathway	Signal transduction
Cami_004735-RA	K04957	ko04024	cAMP signaling pathway	Signal transduction
Cami_004735-RA	K04957	ko04742	Taste transduction	Sensory system
Cami_000834-RA	K00011	ko00040	Pentose and glucuronate interconversions	Carbohydrate metabolism
Cami_000834-RA	K00011	ko00051	Fructose and mannose metabolism	Carbohydrate metabolism
Cami_000834-RA	K00011	ko00052	Galactose metabolism	Carbohydrate metabolism
Cami_000834-RA	K00011	ko00561	Glycerolipid metabolism	Lipid metabolism
Cami_000834-RA	K00011	ko00790	Folate biosynthesis	Metabolism of cofactors and vitamins
Cami_004328-RA	K16529	ko04928	Parathyroid hormone synthesis, secretion and action	Endocrine system
Cami_004328-RA	K16529	ko05163	Human cytomegalovirus infection	Infectious diseases: Viral
Cami_010523-RA	K08957	ko04310	Wnt signaling pathway	Signal transduction
Cami_010523-RA	K08957	ko04340	Hedgehog signaling pathway	Signal transduction
Cami_010523-RA	K08957	ko04341	Hedgehog signaling pathway - fly	Signal transduction
Cami_010523-RA	K08957	ko05225	Hepatocellular carcinoma	Cancers: Specific types
Cami_010523-RA	K08957	ko05226	Gastric cancer	Cancers: Specific types
Cami_010523-RA	K08957	ko05224	Breast cancer	Cancers: Specific types
Cami_010523-RA	K08957	ko05165	Human papillomavirus infection	Infectious diseases: Viral
Cami_004003-RA	K04373	ko04010	MAPK signaling pathway	Signal transduction
Cami_004003-RA	K04373	ko04150	mTOR signaling pathway	Signal transduction
Cami_004003-RA	K04373	ko04114	Oocyte meiosis	Cell growth and death
Cami_004003-RA	K04373	ko04914	Progesterone-mediated oocyte maturation	Endocrine system
Cami_004003-RA	K04373	ko04720	Long-term potentiation	Nervous system
Cami_004003-RA	K04373	ko04722	Neurotrophin signaling pathway	Nervous system
Cami_004003-RA	K04373	ko04714	Thermogenesis	Environmental adaptation
Cami_004003-RA	K04373	ko04931	Insulin resistance	Endocrine and metabolic diseases
Cami_017125-RA	K09436	ko05202	Transcriptional misregulation in cancer	Cancers: Overview
Cami_002572-RA	K10951	ko04970	Salivary secretion	Digestive system
Cami_002572-RA	K10951	ko04972	Pancreatic secretion	Digestive system
Cami_002572-RA	K10951	ko05110	Vibrio cholerae infection	Infectious diseases: Bacterial
Cami_004585-RA	K08762	ko03320	PPAR signaling pathway	Endocrine system
Cami_000158-RA	K08059	ko04612	Antigen processing and presentation	Immune system
Cami_015582-RA	K04710	ko00600	Sphingolipid metabolism	Lipid metabolism
Cami_015582-RA	K04710	ko04071	Sphingolipid signaling pathway	Signal transduction
Cami_017165-RA	K04550	ko04979	Cholesterol metabolism	Digestive system
Cami_017165-RA	K04550	ko05010	Alzheimer disease	Neurodegenerative diseases
Cami_017165-RA	K04550	ko05144	Malaria	Infectious diseases: Parasitic
Cami_015977-RA	K19029	ko00051	Fructose and mannose metabolism	Carbohydrate metabolism
Cami_015977-RA	K19029	ko04152	AMPK signaling pathway	Signal transduction
Cami_015977-RA	K19029	ko04919	Thyroid hormone signaling pathway	Endocrine system
Cami_018798-RA	K07376	ko04022	cGMP-PKG signaling pathway	Signal transduction
Cami_018798-RA	K07376	ko04540	Gap junction	Cellular community - eukaryotes
Cami_018798-RA	K07376	ko04611	Platelet activation	Immune system
Cami_018798-RA	K07376	ko04923	Regulation of lipolysis in adipocytes	Endocrine system
Cami_018798-RA	K07376	ko04270	Vascular smooth muscle contraction	Circulatory system
Cami_018798-RA	K07376	ko04970	Salivary secretion	Digestive system
Cami_018798-RA	K07376	ko04730	Long-term depression	Nervous system
Cami_018798-RA	K07376	ko04740	Olfactory transduction	Sensory system
Cami_018798-RA	K07376	ko04713	Circadian entrainment	Environmental adaptation
Cami_018798-RA	K07376	ko04714	Thermogenesis	Environmental adaptation
Cami_007525-RA	K01883	ko00970	Aminoacyl-tRNA biosynthesis	Translation
Cami_010183-RA	K05694	ko04520	Adherens junction	Cellular community - eukaryotes
Cami_009569-RA	K09877	ko04976	Bile secretion	Digestive system
Cami_000343-RA	K04153	ko04024	cAMP signaling pathway	Signal transduction
Cami_000343-RA	K04153	ko04080	Neuroactive ligand-receptor interaction	Signaling molecules and interaction
Cami_000343-RA	K04153	ko04726	Serotonergic synapse	Nervous system
Cami_000343-RA	K04153	ko04742	Taste transduction	Sensory system
Cami_005163-RA	K03386	ko04214	Apoptosis - fly	Cell growth and death
Cami_006771-RA	K01080	ko00561	Glycerolipid metabolism	Lipid metabolism
Cami_006771-RA	K01080	ko00564	Glycerophospholipid metabolism	Lipid metabolism
Cami_006771-RA	K01080	ko00565	Ether lipid metabolism	Lipid metabolism
Cami_006771-RA	K01080	ko00600	Sphingolipid metabolism	Lipid metabolism
Cami_006771-RA	K01080	ko04072	Phospholipase D signaling pathway	Signal transduction
Cami_006771-RA	K01080	ko04666	Fc gamma R-mediated phagocytosis	Immune system
Cami_006771-RA	K01080	ko04975	Fat digestion and absorption	Digestive system
Cami_006771-RA	K01080	ko05231	Choline metabolism in cancer	Cancers: Overview
Cami_002172-RA	K12830	ko03040	Spliceosome	Transcription
Cami_017067-RA	K13699	ko04923	Regulation of lipolysis in adipocytes	Endocrine system
Cami_013092-RA	K05751	ko04810	Regulation of actin cytoskeleton	Cell motility
Cami_019790-RA	K00128	ko00010	Glycolysis / Gluconeogenesis	Carbohydrate metabolism
Cami_019790-RA	K00128	ko00053	Ascorbate and aldarate metabolism	Carbohydrate metabolism
Cami_019790-RA	K00128	ko00620	Pyruvate metabolism	Carbohydrate metabolism
Cami_019790-RA	K00128	ko00071	Fatty acid degradation	Lipid metabolism
Cami_019790-RA	K00128	ko00561	Glycerolipid metabolism	Lipid metabolism
Cami_019790-RA	K00128	ko00280	Valine, leucine and isoleucine degradation	Amino acid metabolism
Cami_019790-RA	K00128	ko00310	Lysine degradation	Amino acid metabolism
Cami_019790-RA	K00128	ko00330	Arginine and proline metabolism	Amino acid metabolism
Cami_019790-RA	K00128	ko00340	Histidine metabolism	Amino acid metabolism
Cami_019790-RA	K00128	ko00380	Tryptophan metabolism	Amino acid metabolism
Cami_019790-RA	K00128	ko00410	beta-Alanine metabolism	Metabolism of other amino acids
Cami_019790-RA	K00128	ko00981	Insect hormone biosynthesis	Metabolism of terpenoids and polyketides
Cami_019790-RA	K00128	ko00903	Limonene and pinene degradation	Metabolism of terpenoids and polyketides
Cami_019790-RA	K00128	ko00625	Chloroalkane and chloroalkene degradation	Xenobiotics biodegradation and metabolism
Cami_004180-RA	K16342	ko00564	Glycerophospholipid metabolism	Lipid metabolism
Cami_004180-RA	K16342	ko00565	Ether lipid metabolism	Lipid metabolism
Cami_004180-RA	K16342	ko00590	Arachidonic acid metabolism	Lipid metabolism
Cami_004180-RA	K16342	ko00591	Linoleic acid metabolism	Lipid metabolism
Cami_004180-RA	K16342	ko00592	alpha-Linolenic acid metabolism	Lipid metabolism
Cami_004180-RA	K16342	ko04014	Ras signaling pathway	Signal transduction
Cami_004180-RA	K16342	ko04010	MAPK signaling pathway	Signal transduction
Cami_004180-RA	K16342	ko04370	VEGF signaling pathway	Signal transduction
Cami_004180-RA	K16342	ko04072	Phospholipase D signaling pathway	Signal transduction
Cami_004180-RA	K16342	ko04217	Necroptosis	Cell growth and death
Cami_004180-RA	K16342	ko04611	Platelet activation	Immune system
Cami_004180-RA	K16342	ko04664	Fc epsilon RI signaling pathway	Immune system
Cami_004180-RA	K16342	ko04912	GnRH signaling pathway	Endocrine system
Cami_004180-RA	K16342	ko04913	Ovarian steroidogenesis	Endocrine system
Cami_004180-RA	K16342	ko04921	Oxytocin signaling pathway	Endocrine system
Cami_004180-RA	K16342	ko04270	Vascular smooth muscle contraction	Circulatory system
Cami_004180-RA	K16342	ko04724	Glutamatergic synapse	Nervous system
Cami_004180-RA	K16342	ko04726	Serotonergic synapse	Nervous system
Cami_004180-RA	K16342	ko04730	Long-term depression	Nervous system
Cami_004180-RA	K16342	ko04750	Inflammatory mediator regulation of TRP channels	Sensory system
Cami_004180-RA	K16342	ko05231	Choline metabolism in cancer	Cancers: Overview
Cami_001331-RA	K17387	ko05206	MicroRNAs in cancer	Cancers: Overview
Cami_017002-RA	K14206	ko04974	Protein digestion and absorption	Digestive system
Cami_009622-RA	K14621	ko00564	Glycerophospholipid metabolism	Lipid metabolism
Cami_009622-RA	K14621	ko00565	Ether lipid metabolism	Lipid metabolism
Cami_009622-RA	K14621	ko00590	Arachidonic acid metabolism	Lipid metabolism
Cami_009622-RA	K14621	ko00591	Linoleic acid metabolism	Lipid metabolism
Cami_009622-RA	K14621	ko00592	alpha-Linolenic acid metabolism	Lipid metabolism
Cami_009622-RA	K14621	ko04977	Vitamin digestion and absorption	Digestive system
Cami_002327-RA	K18809	ko04624	Toll and Imd signaling pathway	Immune system
Cami_007767-RA	K00432	ko00590	Arachidonic acid metabolism	Lipid metabolism
Cami_007767-RA	K00432	ko00480	Glutathione metabolism	Metabolism of other amino acids
Cami_007767-RA	K00432	ko04918	Thyroid hormone synthesis	Endocrine system
Cami_015825-RA	K07192	ko04910	Insulin signaling pathway	Endocrine system
Cami_016628-RA	K02885	ko03010	Ribosome	Translation
Cami_004231-RA	K05201	ko04080	Neuroactive ligand-receptor interaction	Signaling molecules and interaction
Cami_004231-RA	K05201	ko04724	Glutamatergic synapse	Nervous system
Cami_004231-RA	K05202	ko04080	Neuroactive ligand-receptor interaction	Signaling molecules and interaction
Cami_004231-RA	K05202	ko04724	Glutamatergic synapse	Nervous system
Cami_004231-RA	K05203	ko04080	Neuroactive ligand-receptor interaction	Signaling molecules and interaction
Cami_004231-RA	K05203	ko04724	Glutamatergic synapse	Nervous system
Cami_003365-RA	K02599	ko04330	Notch signaling pathway	Signal transduction
Cami_003365-RA	K02599	ko04658	Th1 and Th2 cell differentiation	Immune system
Cami_003365-RA	K02599	ko04919	Thyroid hormone signaling pathway	Endocrine system
Cami_003365-RA	K02599	ko04320	Dorso-ventral axis formation	Development
Cami_003365-RA	K02599	ko05200	Pathways in cancer	Cancers: Overview
Cami_003365-RA	K02599	ko05206	MicroRNAs in cancer	Cancers: Overview
Cami_003365-RA	K02599	ko05224	Breast cancer	Cancers: Specific types
Cami_003365-RA	K02599	ko05020	Prion diseases	Neurodegenerative diseases
Cami_003365-RA	K02599	ko05165	Human papillomavirus infection	Infectious diseases: Viral
Cami_003365-RA	K02599	ko01522	Endocrine resistance	Drug resistance: Antineoplastic
Cami_003365-RA	K16681	ko04390	Hippo signaling pathway	Signal transduction
Cami_003365-RA	K16681	ko04391	Hippo signaling pathway - fly	Signal transduction
Cami_013848-RA	K04567	ko00970	Aminoacyl-tRNA biosynthesis	Translation
Cami_009233-RA	K03006	ko00230	Purine metabolism	Nucleotide metabolism
Cami_009233-RA	K03006	ko00240	Pyrimidine metabolism	Nucleotide metabolism
Cami_009233-RA	K03006	ko03020	RNA polymerase	Transcription
Cami_009233-RA	K03006	ko05016	Huntington disease	Neurodegenerative diseases
Cami_009233-RA	K03006	ko05168	Herpes simplex infection	Infectious diseases: Viral
Cami_015254-RA	K06237	ko04151	PI3K-Akt signaling pathway	Signal transduction
Cami_015254-RA	K06237	ko04512	ECM-receptor interaction	Signaling molecules and interaction
Cami_015254-RA	K06237	ko04510	Focal adhesion	Cellular community - eukaryotes
Cami_015254-RA	K06237	ko04926	Relaxin signaling pathway	Endocrine system
Cami_015254-RA	K06237	ko04974	Protein digestion and absorption	Digestive system
Cami_015254-RA	K06237	ko05200	Pathways in cancer	Cancers: Overview
Cami_015254-RA	K06237	ko05222	Small cell lung cancer	Cancers: Specific types
Cami_015254-RA	K06237	ko04933	AGE-RAGE signaling pathway in diabetic complications	Endocrine and metabolic diseases
Cami_015254-RA	K06237	ko05165	Human papillomavirus infection	Infectious diseases: Viral
Cami_015254-RA	K06237	ko05146	Amoebiasis	Infectious diseases: Parasitic
Cami_017553-RA	K03955	ko00190	Oxidative phosphorylation	Energy metabolism
Cami_017553-RA	K03955	ko04723	Retrograde endocannabinoid signaling	Nervous system
Cami_017553-RA	K03955	ko04714	Thermogenesis	Environmental adaptation
Cami_017553-RA	K03955	ko05010	Alzheimer disease	Neurodegenerative diseases
Cami_017553-RA	K03955	ko05012	Parkinson disease	Neurodegenerative diseases
Cami_017553-RA	K03955	ko05016	Huntington disease	Neurodegenerative diseases
Cami_017553-RA	K03955	ko04932	Non-alcoholic fatty liver disease (NAFLD)	Endocrine and metabolic diseases
Cami_011315-RA	K05747	ko04144	Endocytosis	Transport and catabolism
Cami_011315-RA	K05747	ko04520	Adherens junction	Cellular community - eukaryotes
Cami_011315-RA	K05747	ko04530	Tight junction	Cellular community - eukaryotes
Cami_011315-RA	K05747	ko04810	Regulation of actin cytoskeleton	Cell motility
Cami_011315-RA	K05747	ko04666	Fc gamma R-mediated phagocytosis	Immune system
Cami_011315-RA	K05747	ko04062	Chemokine signaling pathway	Immune system
Cami_011315-RA	K05747	ko05231	Choline metabolism in cancer	Cancers: Overview
Cami_011315-RA	K05747	ko05130	Pathogenic Escherichia coli infection	Infectious diseases: Bacterial
Cami_011315-RA	K05747	ko05132	Salmonella infection	Infectious diseases: Bacterial
Cami_011315-RA	K05747	ko05131	Shigellosis	Infectious diseases: Bacterial
Cami_011315-RA	K05747	ko05100	Bacterial invasion of epithelial cells	Infectious diseases: Bacterial
Cami_015813-RA	K00753	ko00513	Various types of N-glycan biosynthesis	Glycan biosynthesis and metabolism
Cami_007714-RA	K07411	ko00830	Retinol metabolism	Metabolism of cofactors and vitamins
Cami_007714-RA	K07412	ko00140	Steroid hormone biosynthesis	Lipid metabolism
Cami_007714-RA	K07412	ko00590	Arachidonic acid metabolism	Lipid metabolism
Cami_007714-RA	K07412	ko00830	Retinol metabolism	Metabolism of cofactors and vitamins
Cami_007714-RA	K07412	ko05204	Chemical carcinogenesis	Cancers: Overview
Cami_007714-RA	K07413	ko00140	Steroid hormone biosynthesis	Lipid metabolism
Cami_007714-RA	K07413	ko00590	Arachidonic acid metabolism	Lipid metabolism
Cami_007714-RA	K07413	ko00591	Linoleic acid metabolism	Lipid metabolism
Cami_007714-RA	K07413	ko00830	Retinol metabolism	Metabolism of cofactors and vitamins
Cami_007714-RA	K07413	ko04726	Serotonergic synapse	Nervous system
Cami_007714-RA	K07413	ko04750	Inflammatory mediator regulation of TRP channels	Sensory system
Cami_007714-RA	K07413	ko05204	Chemical carcinogenesis	Cancers: Overview
Cami_007714-RA	K07414	ko00140	Steroid hormone biosynthesis	Lipid metabolism
Cami_007714-RA	K07414	ko04726	Serotonergic synapse	Nervous system
Cami_007714-RA	K07415	ko00140	Steroid hormone biosynthesis	Lipid metabolism
Cami_007714-RA	K07415	ko00590	Arachidonic acid metabolism	Lipid metabolism
Cami_007714-RA	K07415	ko00591	Linoleic acid metabolism	Lipid metabolism
Cami_007714-RA	K07415	ko00980	Metabolism of xenobiotics by cytochrome P450	Xenobiotics biodegradation and metabolism
Cami_007714-RA	K07415	ko00982	Drug metabolism - cytochrome P450	Xenobiotics biodegradation and metabolism
Cami_007714-RA	K07415	ko00983	Drug metabolism - other enzymes	Xenobiotics biodegradation and metabolism
Cami_007714-RA	K07415	ko05204	Chemical carcinogenesis	Cancers: Overview
Cami_007714-RA	K07415	ko04932	Non-alcoholic fatty liver disease (NAFLD)	Endocrine and metabolic diseases
Cami_007714-RA	K07416	ko00980	Metabolism of xenobiotics by cytochrome P450	Xenobiotics biodegradation and metabolism
Cami_007714-RA	K07418	ko00590	Arachidonic acid metabolism	Lipid metabolism
Cami_007714-RA	K07418	ko00591	Linoleic acid metabolism	Lipid metabolism
Cami_007714-RA	K07418	ko04913	Ovarian steroidogenesis	Endocrine system
Cami_007714-RA	K07418	ko04726	Serotonergic synapse	Nervous system
Cami_007714-RA	K07418	ko04750	Inflammatory mediator regulation of TRP channels	Sensory system
Cami_007714-RA	K07419	ko00100	Steroid biosynthesis	Lipid metabolism
Cami_007714-RA	K07422	ko00590	Arachidonic acid metabolism	Lipid metabolism
Cami_007714-RA	K17683	ko00830	Retinol metabolism	Metabolism of cofactors and vitamins
Cami_007714-RA	K17683	ko00232	Caffeine metabolism	Biosynthesis of other secondary metabolites
Cami_007714-RA	K17683	ko00980	Metabolism of xenobiotics by cytochrome P450	Xenobiotics biodegradation and metabolism
Cami_007714-RA	K17683	ko00982	Drug metabolism - cytochrome P450	Xenobiotics biodegradation and metabolism
Cami_007714-RA	K17683	ko00983	Drug metabolism - other enzymes	Xenobiotics biodegradation and metabolism
Cami_007714-RA	K17683	ko05204	Chemical carcinogenesis	Cancers: Overview
Cami_007714-RA	K17685	ko00980	Metabolism of xenobiotics by cytochrome P450	Xenobiotics biodegradation and metabolism
Cami_007714-RA	K17685	ko05204	Chemical carcinogenesis	Cancers: Overview
Cami_007714-RA	K17709	ko00590	Arachidonic acid metabolism	Lipid metabolism
Cami_007714-RA	K17709	ko00830	Retinol metabolism	Metabolism of cofactors and vitamins
Cami_007714-RA	K17709	ko00980	Metabolism of xenobiotics by cytochrome P450	Xenobiotics biodegradation and metabolism
Cami_007714-RA	K17709	ko00982	Drug metabolism - cytochrome P450	Xenobiotics biodegradation and metabolism
Cami_007714-RA	K17712	ko00980	Metabolism of xenobiotics by cytochrome P450	Xenobiotics biodegradation and metabolism
Cami_007714-RA	K17712	ko00982	Drug metabolism - cytochrome P450	Xenobiotics biodegradation and metabolism
Cami_007714-RA	K17712	ko04726	Serotonergic synapse	Nervous system
Cami_007714-RA	K17712	ko01522	Endocrine resistance	Drug resistance: Antineoplastic
Cami_007714-RA	K17718	ko00590	Arachidonic acid metabolism	Lipid metabolism
Cami_007714-RA	K17718	ko00591	Linoleic acid metabolism	Lipid metabolism
Cami_007714-RA	K17718	ko00830	Retinol metabolism	Metabolism of cofactors and vitamins
Cami_007714-RA	K17718	ko00982	Drug metabolism - cytochrome P450	Xenobiotics biodegradation and metabolism
Cami_007714-RA	K17718	ko04726	Serotonergic synapse	Nervous system
Cami_007714-RA	K17718	ko05204	Chemical carcinogenesis	Cancers: Overview
Cami_007714-RA	K17719	ko00590	Arachidonic acid metabolism	Lipid metabolism
Cami_007714-RA	K17719	ko00591	Linoleic acid metabolism	Lipid metabolism
Cami_007714-RA	K17719	ko00830	Retinol metabolism	Metabolism of cofactors and vitamins
Cami_007714-RA	K17719	ko00980	Metabolism of xenobiotics by cytochrome P450	Xenobiotics biodegradation and metabolism
Cami_007714-RA	K17719	ko00982	Drug metabolism - cytochrome P450	Xenobiotics biodegradation and metabolism
Cami_007714-RA	K17719	ko04726	Serotonergic synapse	Nervous system
Cami_007714-RA	K17719	ko05204	Chemical carcinogenesis	Cancers: Overview
Cami_007714-RA	K17720	ko00830	Retinol metabolism	Metabolism of cofactors and vitamins
Cami_007714-RA	K17720	ko04726	Serotonergic synapse	Nervous system
Cami_007714-RA	K17720	ko05204	Chemical carcinogenesis	Cancers: Overview
Cami_007714-RA	K17721	ko00590	Arachidonic acid metabolism	Lipid metabolism
Cami_007714-RA	K17721	ko00591	Linoleic acid metabolism	Lipid metabolism
Cami_007714-RA	K17721	ko00982	Drug metabolism - cytochrome P450	Xenobiotics biodegradation and metabolism
Cami_007714-RA	K17721	ko04726	Serotonergic synapse	Nervous system
Cami_007714-RA	K17721	ko05204	Chemical carcinogenesis	Cancers: Overview
Cami_007715-RA	K07411	ko00830	Retinol metabolism	Metabolism of cofactors and vitamins
Cami_007715-RA	K07412	ko00140	Steroid hormone biosynthesis	Lipid metabolism
Cami_007715-RA	K07412	ko00590	Arachidonic acid metabolism	Lipid metabolism
Cami_007715-RA	K07412	ko00830	Retinol metabolism	Metabolism of cofactors and vitamins
Cami_007715-RA	K07412	ko05204	Chemical carcinogenesis	Cancers: Overview
Cami_007715-RA	K07413	ko00140	Steroid hormone biosynthesis	Lipid metabolism
Cami_007715-RA	K07413	ko00590	Arachidonic acid metabolism	Lipid metabolism
Cami_007715-RA	K07413	ko00591	Linoleic acid metabolism	Lipid metabolism
Cami_007715-RA	K07413	ko00830	Retinol metabolism	Metabolism of cofactors and vitamins
Cami_007715-RA	K07413	ko04726	Serotonergic synapse	Nervous system
Cami_007715-RA	K07413	ko04750	Inflammatory mediator regulation of TRP channels	Sensory system
Cami_007715-RA	K07413	ko05204	Chemical carcinogenesis	Cancers: Overview
Cami_007715-RA	K07414	ko00140	Steroid hormone biosynthesis	Lipid metabolism
Cami_007715-RA	K07414	ko04726	Serotonergic synapse	Nervous system
Cami_007715-RA	K07415	ko00140	Steroid hormone biosynthesis	Lipid metabolism
Cami_007715-RA	K07415	ko00590	Arachidonic acid metabolism	Lipid metabolism
Cami_007715-RA	K07415	ko00591	Linoleic acid metabolism	Lipid metabolism
Cami_007715-RA	K07415	ko00980	Metabolism of xenobiotics by cytochrome P450	Xenobiotics biodegradation and metabolism
Cami_007715-RA	K07415	ko00982	Drug metabolism - cytochrome P450	Xenobiotics biodegradation and metabolism
Cami_007715-RA	K07415	ko00983	Drug metabolism - other enzymes	Xenobiotics biodegradation and metabolism
Cami_007715-RA	K07415	ko05204	Chemical carcinogenesis	Cancers: Overview
Cami_007715-RA	K07415	ko04932	Non-alcoholic fatty liver disease (NAFLD)	Endocrine and metabolic diseases
Cami_007715-RA	K07416	ko00980	Metabolism of xenobiotics by cytochrome P450	Xenobiotics biodegradation and metabolism
Cami_007715-RA	K07418	ko00590	Arachidonic acid metabolism	Lipid metabolism
Cami_007715-RA	K07418	ko00591	Linoleic acid metabolism	Lipid metabolism
Cami_007715-RA	K07418	ko04913	Ovarian steroidogenesis	Endocrine system
Cami_007715-RA	K07418	ko04726	Serotonergic synapse	Nervous system
Cami_007715-RA	K07418	ko04750	Inflammatory mediator regulation of TRP channels	Sensory system
Cami_007715-RA	K07419	ko00100	Steroid biosynthesis	Lipid metabolism
Cami_007715-RA	K07422	ko00590	Arachidonic acid metabolism	Lipid metabolism
Cami_007715-RA	K17683	ko00830	Retinol metabolism	Metabolism of cofactors and vitamins
Cami_007715-RA	K17683	ko00232	Caffeine metabolism	Biosynthesis of other secondary metabolites
Cami_007715-RA	K17683	ko00980	Metabolism of xenobiotics by cytochrome P450	Xenobiotics biodegradation and metabolism
Cami_007715-RA	K17683	ko00982	Drug metabolism - cytochrome P450	Xenobiotics biodegradation and metabolism
Cami_007715-RA	K17683	ko00983	Drug metabolism - other enzymes	Xenobiotics biodegradation and metabolism
Cami_007715-RA	K17683	ko05204	Chemical carcinogenesis	Cancers: Overview
Cami_007715-RA	K17685	ko00980	Metabolism of xenobiotics by cytochrome P450	Xenobiotics biodegradation and metabolism
Cami_007715-RA	K17685	ko05204	Chemical carcinogenesis	Cancers: Overview
Cami_007715-RA	K17709	ko00590	Arachidonic acid metabolism	Lipid metabolism
Cami_007715-RA	K17709	ko00830	Retinol metabolism	Metabolism of cofactors and vitamins
Cami_007715-RA	K17709	ko00980	Metabolism of xenobiotics by cytochrome P450	Xenobiotics biodegradation and metabolism
Cami_007715-RA	K17709	ko00982	Drug metabolism - cytochrome P450	Xenobiotics biodegradation and metabolism
Cami_007715-RA	K17712	ko00980	Metabolism of xenobiotics by cytochrome P450	Xenobiotics biodegradation and metabolism
Cami_007715-RA	K17712	ko00982	Drug metabolism - cytochrome P450	Xenobiotics biodegradation and metabolism
Cami_007715-RA	K17712	ko04726	Serotonergic synapse	Nervous system
Cami_007715-RA	K17712	ko01522	Endocrine resistance	Drug resistance: Antineoplastic
Cami_007715-RA	K17718	ko00590	Arachidonic acid metabolism	Lipid metabolism
Cami_007715-RA	K17718	ko00591	Linoleic acid metabolism	Lipid metabolism
Cami_007715-RA	K17718	ko00830	Retinol metabolism	Metabolism of cofactors and vitamins
Cami_007715-RA	K17718	ko00982	Drug metabolism - cytochrome P450	Xenobiotics biodegradation and metabolism
Cami_007715-RA	K17718	ko04726	Serotonergic synapse	Nervous system
Cami_007715-RA	K17718	ko05204	Chemical carcinogenesis	Cancers: Overview
Cami_007715-RA	K17719	ko00590	Arachidonic acid metabolism	Lipid metabolism
Cami_007715-RA	K17719	ko00591	Linoleic acid metabolism	Lipid metabolism
Cami_007715-RA	K17719	ko00830	Retinol metabolism	Metabolism of cofactors and vitamins
Cami_007715-RA	K17719	ko00980	Metabolism of xenobiotics by cytochrome P450	Xenobiotics biodegradation and metabolism
Cami_007715-RA	K17719	ko00982	Drug metabolism - cytochrome P450	Xenobiotics biodegradation and metabolism
Cami_007715-RA	K17719	ko04726	Serotonergic synapse	Nervous system
Cami_007715-RA	K17719	ko05204	Chemical carcinogenesis	Cancers: Overview
Cami_007715-RA	K17720	ko00830	Retinol metabolism	Metabolism of cofactors and vitamins
Cami_007715-RA	K17720	ko04726	Serotonergic synapse	Nervous system
Cami_007715-RA	K17720	ko05204	Chemical carcinogenesis	Cancers: Overview
Cami_007715-RA	K17721	ko00590	Arachidonic acid metabolism	Lipid metabolism
Cami_007715-RA	K17721	ko00591	Linoleic acid metabolism	Lipid metabolism
Cami_007715-RA	K17721	ko00982	Drug metabolism - cytochrome P450	Xenobiotics biodegradation and metabolism
Cami_007715-RA	K17721	ko04726	Serotonergic synapse	Nervous system
Cami_007715-RA	K17721	ko05204	Chemical carcinogenesis	Cancers: Overview
Cami_007716-RA	K07409	ko00140	Steroid hormone biosynthesis	Lipid metabolism
Cami_007716-RA	K07409	ko00591	Linoleic acid metabolism	Lipid metabolism
Cami_007716-RA	K07409	ko00380	Tryptophan metabolism	Amino acid metabolism
Cami_007716-RA	K07409	ko00830	Retinol metabolism	Metabolism of cofactors and vitamins
Cami_007716-RA	K07409	ko00232	Caffeine metabolism	Biosynthesis of other secondary metabolites
Cami_007716-RA	K07409	ko00980	Metabolism of xenobiotics by cytochrome P450	Xenobiotics biodegradation and metabolism
Cami_007716-RA	K07409	ko00982	Drug metabolism - cytochrome P450	Xenobiotics biodegradation and metabolism
Cami_007716-RA	K07409	ko05204	Chemical carcinogenesis	Cancers: Overview
Cami_006990-RA	K04416	ko04120	Ubiquitin mediated proteolysis	Folding, sorting and degradation
Cami_006990-RA	K04416	ko04010	MAPK signaling pathway	Signal transduction
Cami_006990-RA	K04416	ko04530	Tight junction	Cellular community - eukaryotes
Cami_006990-RA	K04416	ko04622	RIG-I-like receptor signaling pathway	Immune system
Cami_006990-RA	K04416	ko04912	GnRH signaling pathway	Endocrine system
Cami_006990-RA	K04416	ko04722	Neurotrophin signaling pathway	Nervous system
Cami_006990-RA	K04416	ko05166	Human T-cell leukemia virus 1 infection	Infectious diseases: Viral
Cami_006990-RA	K04416	ko05161	Hepatitis B	Infectious diseases: Viral
Cami_006022-RA	K18384	ko00330	Arginine and proline metabolism	Amino acid metabolism
Cami_006023-RA	K18384	ko00330	Arginine and proline metabolism	Amino acid metabolism
Cami_005936-RA	K12301	ko04142	Lysosome	Transport and catabolism
Cami_015092-RA	K20064	ko04150	mTOR signaling pathway	Signal transduction
Cami_020500-RA	K08202	ko05231	Choline metabolism in cancer	Cancers: Overview
Cami_009177-RA	K04962	ko04371	Apelin signaling pathway	Signal transduction
Cami_009177-RA	K04962	ko04020	Calcium signaling pathway	Signal transduction
Cami_009177-RA	K04962	ko04024	cAMP signaling pathway	Signal transduction
Cami_009177-RA	K04962	ko04911	Insulin secretion	Endocrine system
Cami_009177-RA	K04962	ko04921	Oxytocin signaling pathway	Endocrine system
Cami_009177-RA	K04962	ko04260	Cardiac muscle contraction	Circulatory system
Cami_009177-RA	K04962	ko04261	Adrenergic signaling in cardiomyocytes	Circulatory system
Cami_009177-RA	K04962	ko04972	Pancreatic secretion	Digestive system
Cami_009177-RA	K04962	ko04713	Circadian entrainment	Environmental adaptation
Cami_009177-RA	K04962	ko05410	Hypertrophic cardiomyopathy (HCM)	Cardiovascular diseases
Cami_009177-RA	K04962	ko05412	Arrhythmogenic right ventricular cardiomyopathy (ARVC)	Cardiovascular diseases
Cami_009177-RA	K04962	ko05414	Dilated cardiomyopathy (DCM)	Cardiovascular diseases
Cami_001348-RA	K00681	ko00430	Taurine and hypotaurine metabolism	Metabolism of other amino acids
Cami_001348-RA	K00681	ko00460	Cyanoamino acid metabolism	Metabolism of other amino acids
Cami_001348-RA	K00681	ko00480	Glutathione metabolism	Metabolism of other amino acids
Cami_001348-RA	K18592	ko00590	Arachidonic acid metabolism	Lipid metabolism
Cami_001348-RA	K18592	ko00430	Taurine and hypotaurine metabolism	Metabolism of other amino acids
Cami_001348-RA	K18592	ko00460	Cyanoamino acid metabolism	Metabolism of other amino acids
Cami_001348-RA	K18592	ko00480	Glutathione metabolism	Metabolism of other amino acids
Cami_007369-RA	K01365	ko04145	Phagosome	Transport and catabolism
Cami_007369-RA	K01365	ko04142	Lysosome	Transport and catabolism
Cami_007369-RA	K01365	ko04140	Autophagy - animal	Transport and catabolism
Cami_007369-RA	K01365	ko04210	Apoptosis	Cell growth and death
Cami_007369-RA	K01365	ko04612	Antigen processing and presentation	Immune system
Cami_007369-RA	K01365	ko05205	Proteoglycans in cancer	Cancers: Overview
Cami_007369-RA	K01365	ko05323	Rheumatoid arthritis	Immune diseases
Cami_007369-RA	K01365	ko05418	Fluid shear stress and atherosclerosis	Cardiovascular diseases
Cami_007369-RA	K01368	ko04145	Phagosome	Transport and catabolism
Cami_007369-RA	K01368	ko04142	Lysosome	Transport and catabolism
Cami_007369-RA	K01368	ko04210	Apoptosis	Cell growth and death
Cami_007369-RA	K01368	ko04612	Antigen processing and presentation	Immune system
Cami_007369-RA	K01368	ko05152	Tuberculosis	Infectious diseases: Bacterial
Cami_003979-RA	K15293	ko04721	Synaptic vesicle cycle	Nervous system
Cami_016306-RA	K14296	ko03013	RNA transport	Translation
Cami_011690-RA	K04380	ko04010	MAPK signaling pathway	Signal transduction
Cami_011690-RA	K04380	ko05010	Alzheimer disease	Neurodegenerative diseases
Cami_019294-RA	K04515	ko04012	ErbB signaling pathway	Signal transduction
Cami_019294-RA	K04515	ko04310	Wnt signaling pathway	Signal transduction
Cami_019294-RA	K04515	ko04066	HIF-1 signaling pathway	Signal transduction
Cami_019294-RA	K04515	ko04020	Calcium signaling pathway	Signal transduction
Cami_019294-RA	K04515	ko04024	cAMP signaling pathway	Signal transduction
Cami_019294-RA	K04515	ko04114	Oocyte meiosis	Cell growth and death
Cami_019294-RA	K04515	ko04217	Necroptosis	Cell growth and death
Cami_019294-RA	K04515	ko04911	Insulin secretion	Endocrine system
Cami_019294-RA	K04515	ko04922	Glucagon signaling pathway	Endocrine system
Cami_019294-RA	K04515	ko04912	GnRH signaling pathway	Endocrine system
Cami_019294-RA	K04515	ko04921	Oxytocin signaling pathway	Endocrine system
Cami_019294-RA	K04515	ko04916	Melanogenesis	Endocrine system
Cami_019294-RA	K04515	ko04925	Aldosterone synthesis and secretion	Endocrine system
Cami_019294-RA	K04515	ko04261	Adrenergic signaling in cardiomyocytes	Circulatory system
Cami_019294-RA	K04515	ko04971	Gastric acid secretion	Digestive system
Cami_019294-RA	K04515	ko04725	Cholinergic synapse	Nervous system
Cami_019294-RA	K04515	ko04728	Dopaminergic synapse	Nervous system
Cami_019294-RA	K04515	ko04720	Long-term potentiation	Nervous system
Cami_019294-RA	K04515	ko04722	Neurotrophin signaling pathway	Nervous system
Cami_019294-RA	K04515	ko04745	Phototransduction - fly	Sensory system
Cami_019294-RA	K04515	ko04740	Olfactory transduction	Sensory system
Cami_019294-RA	K04515	ko04750	Inflammatory mediator regulation of TRP channels	Sensory system
Cami_019294-RA	K04515	ko04360	Axon guidance	Development
Cami_019294-RA	K04515	ko04713	Circadian entrainment	Environmental adaptation
Cami_019294-RA	K04515	ko05200	Pathways in cancer	Cancers: Overview
Cami_019294-RA	K04515	ko05205	Proteoglycans in cancer	Cancers: Overview
Cami_019294-RA	K04515	ko05214	Glioma	Cancers: Specific types
Cami_019294-RA	K04515	ko05031	Amphetamine addiction	Substance dependence
Cami_019294-RA	K04515	ko04934	Cushing syndrome	Endocrine and metabolic diseases
Cami_019294-RA	K04515	ko05152	Tuberculosis	Infectious diseases: Bacterial
Cami_008418-RA	K15173	ko04918	Thyroid hormone synthesis	Endocrine system
Cami_016239-RA	K04487	ko00730	Thiamine metabolism	Metabolism of cofactors and vitamins
Cami_016239-RA	K04487	ko04122	Sulfur relay system	Folding, sorting and degradation
Cami_000270-RA	K12854	ko03040	Spliceosome	Transcription
Cami_001631-RA	K08202	ko05231	Choline metabolism in cancer	Cancers: Overview
Cami_001631-RA	K08204	ko04976	Bile secretion	Digestive system
Cami_006862-RA	K01443	ko00520	Amino sugar and nucleotide sugar metabolism	Carbohydrate metabolism
Cami_007641-RA	K05194	ko04080	Neuroactive ligand-receptor interaction	Signaling molecules and interaction
Cami_018567-RA	K05126	ko05200	Pathways in cancer	Cancers: Overview
Cami_018567-RA	K05126	ko05230	Central carbon metabolism in cancer	Cancers: Overview
Cami_018567-RA	K05126	ko05216	Thyroid cancer	Cancers: Specific types
Cami_009709-RA	K13411	ko04013	MAPK signaling pathway - fly	Signal transduction
Cami_009709-RA	K13411	ko04624	Toll and Imd signaling pathway	Immune system
Cami_005587-RA	K08031	ko04550	Signaling pathways regulating pluripotency of stem cells	Cellular community - eukaryotes
Cami_005587-RA	K08031	ko04950	Maturity onset diabetes of the young	Endocrine and metabolic diseases
Cami_017662-RA	K04374	ko04141	Protein processing in endoplasmic reticulum	Folding, sorting and degradation
Cami_017662-RA	K04374	ko04010	MAPK signaling pathway	Signal transduction
Cami_017662-RA	K04374	ko04668	TNF signaling pathway	Signal transduction
Cami_017662-RA	K04374	ko04022	cGMP-PKG signaling pathway	Signal transduction
Cami_017662-RA	K04374	ko04151	PI3K-Akt signaling pathway	Signal transduction
Cami_017662-RA	K04374	ko04137	Mitophagy - animal	Transport and catabolism
Cami_017662-RA	K04374	ko04210	Apoptosis	Cell growth and death
Cami_017662-RA	K04374	ko04214	Apoptosis - fly	Cell growth and death
Cami_017662-RA	K04374	ko04911	Insulin secretion	Endocrine system
Cami_017662-RA	K04374	ko04922	Glucagon signaling pathway	Endocrine system
Cami_017662-RA	K04374	ko04912	GnRH signaling pathway	Endocrine system
Cami_017662-RA	K04374	ko04915	Estrogen signaling pathway	Endocrine system
Cami_017662-RA	K04374	ko04926	Relaxin signaling pathway	Endocrine system
Cami_017662-RA	K04374	ko04918	Thyroid hormone synthesis	Endocrine system
Cami_017662-RA	K04374	ko04928	Parathyroid hormone synthesis, secretion and action	Endocrine system
Cami_017662-RA	K04374	ko04925	Aldosterone synthesis and secretion	Endocrine system
Cami_017662-RA	K04374	ko04927	Cortisol synthesis and secretion	Endocrine system
Cami_017662-RA	K04374	ko04261	Adrenergic signaling in cardiomyocytes	Circulatory system
Cami_017662-RA	K04374	ko04725	Cholinergic synapse	Nervous system
Cami_017662-RA	K04374	ko04728	Dopaminergic synapse	Nervous system
Cami_017662-RA	K04374	ko04720	Long-term potentiation	Nervous system
Cami_017662-RA	K04374	ko04722	Neurotrophin signaling pathway	Nervous system
Cami_017662-RA	K04374	ko04211	Longevity regulating pathway	Aging
Cami_017662-RA	K04374	ko04212	Longevity regulating pathway - worm	Aging
Cami_017662-RA	K04374	ko05203	Viral carcinogenesis	Cancers: Overview
Cami_017662-RA	K04374	ko05215	Prostate cancer	Cancers: Specific types
Cami_017662-RA	K04374	ko05030	Cocaine addiction	Substance dependence
Cami_017662-RA	K04374	ko05031	Amphetamine addiction	Substance dependence
Cami_017662-RA	K04374	ko05034	Alcoholism	Substance dependence
Cami_017662-RA	K04374	ko04932	Non-alcoholic fatty liver disease (NAFLD)	Endocrine and metabolic diseases
Cami_017662-RA	K04374	ko04934	Cushing syndrome	Endocrine and metabolic diseases
Cami_017662-RA	K04374	ko05166	Human T-cell leukemia virus 1 infection	Infectious diseases: Viral
Cami_017662-RA	K04374	ko05161	Hepatitis B	Infectious diseases: Viral
Cami_017662-RA	K04374	ko05163	Human cytomegalovirus infection	Infectious diseases: Viral
Cami_000232-RA	K15362	ko03440	Homologous recombination	Replication and repair
Cami_000232-RA	K15362	ko03460	Fanconi anemia pathway	Replication and repair
Cami_000774-RA	K15159	ko04919	Thyroid hormone signaling pathway	Endocrine system
Cami_006817-RA	K05751	ko04810	Regulation of actin cytoskeleton	Cell motility
Cami_018779-RA	K13811	ko00920	Sulfur metabolism	Energy metabolism
Cami_018779-RA	K13811	ko00230	Purine metabolism	Nucleotide metabolism
Cami_018779-RA	K13811	ko00450	Selenocompound metabolism	Metabolism of other amino acids
Cami_018779-RA	K13811	ko00261	Monobactam biosynthesis	Biosynthesis of other secondary metabolites
Cami_005524-RA	K06820	ko04360	Axon guidance	Development
Cami_005636-RA	K06820	ko04360	Axon guidance	Development
Cami_005636-RA	K06821	ko04360	Axon guidance	Development
Cami_000485-RA	K03118	ko03060	Protein export	Folding, sorting and degradation
Cami_000485-RA	K03118	ko03070	Bacterial secretion system	Membrane transport
Cami_000485-RA	K03407	ko02020	Two-component system	Signal transduction
Cami_000485-RA	K03407	ko02030	Bacterial chemotaxis	Cell motility
Cami_000485-RA	K03572	ko03430	Mismatch repair	Replication and repair
Cami_013914-RA	K12323	ko00230	Purine metabolism	Nucleotide metabolism
Cami_013914-RA	K12323	ko04024	cAMP signaling pathway	Signal transduction
Cami_013914-RA	K12323	ko04022	cGMP-PKG signaling pathway	Signal transduction
Cami_013914-RA	K12323	ko04923	Regulation of lipolysis in adipocytes	Endocrine system
Cami_013914-RA	K12323	ko04921	Oxytocin signaling pathway	Endocrine system
Cami_013914-RA	K12323	ko04924	Renin secretion	Endocrine system
Cami_013914-RA	K12323	ko04925	Aldosterone synthesis and secretion	Endocrine system
Cami_013914-RA	K12323	ko04270	Vascular smooth muscle contraction	Circulatory system
Cami_013914-RA	K12323	ko04714	Thermogenesis	Environmental adaptation
Cami_012487-RA	K10595	ko04120	Ubiquitin mediated proteolysis	Folding, sorting and degradation
Cami_007640-RA	K12389	ko04142	Lysosome	Transport and catabolism
Cami_018568-RA	K05126	ko05200	Pathways in cancer	Cancers: Overview
Cami_018568-RA	K05126	ko05230	Central carbon metabolism in cancer	Cancers: Overview
Cami_018568-RA	K05126	ko05216	Thyroid cancer	Cancers: Specific types
Cami_010118-RA	K04577	ko04080	Neuroactive ligand-receptor interaction	Signaling molecules and interaction
Cami_010118-RA	K04577	ko04270	Vascular smooth muscle contraction	Circulatory system
Cami_004985-RA	K07299	ko04066	HIF-1 signaling pathway	Signal transduction
Cami_004985-RA	K07299	ko04911	Insulin secretion	Endocrine system
Cami_004985-RA	K07299	ko04922	Glucagon signaling pathway	Endocrine system
Cami_004985-RA	K07299	ko04920	Adipocytokine signaling pathway	Endocrine system
Cami_004985-RA	K07299	ko04919	Thyroid hormone signaling pathway	Endocrine system
Cami_004985-RA	K07299	ko04976	Bile secretion	Digestive system
Cami_004985-RA	K07299	ko05200	Pathways in cancer	Cancers: Overview
Cami_004985-RA	K07299	ko05230	Central carbon metabolism in cancer	Cancers: Overview
Cami_004985-RA	K07299	ko05211	Renal cell carcinoma	Cancers: Specific types
Cami_004985-RA	K07299	ko04931	Insulin resistance	Endocrine and metabolic diseases
Cami_004985-RA	K07299	ko05166	Human T-cell leukemia virus 1 infection	Infectious diseases: Viral
Cami_002131-RA	K19851	ko04011	MAPK signaling pathway - yeast	Signal transduction
