# Supplementary material for: Chromosome Genome Assembly and Annotation of the Capitulum mitella With PacBio and Hi-C Sequencing Data
Source: Front Genet. 2021 Aug 18;12:707546. doi: 10.3389/fgene.2021.707546 (PMC8416341; doi:10.3389/fgene.2021.707546)
Supplement: Supplementary Table 6 — GO enrichment of genes in the contraction families in C. mitella genome. [file Table_6.XLSX]

## Sheet: Sheet1
Table S6 GO enrichment of the constraction families genes identified in C. mitella
ID	Description	Count	GeneRatio	class
GO:0008152	metabolic process	5601	5601/21899	Biological Process
GO:0003824	catalytic activity	3293	3293/21899	Molecular Function
GO:0008152	metabolic process	5601	5601/21899	Biological Process
GO:0003824	catalytic activity	3293	3293/21899	Molecular Function
GO:0008152	metabolic process	5601	5601/21899	Biological Process
GO:0003824	catalytic activity	3293	3293/21899	Molecular Function
GO:0008152	metabolic process	5601	5601/21899	Biological Process
GO:0009987	cellular process	7127	7127/21899	Biological Process
GO:0032501	multicellular organismal process	4507	4507/21899	Biological Process
GO:0032502	developmental process	4127	4127/21899	Biological Process
GO:0065007	biological regulation	4406	4406/21899	Biological Process
GO:0003824	catalytic activity	3293	3293/21899	Molecular Function
GO:0008152	metabolic process	5601	5601/21899	Biological Process
GO:0009987	cellular process	7127	7127/21899	Biological Process
GO:0023052	signaling	2163	2163/21899	Biological Process
GO:0032501	multicellular organismal process	4507	4507/21899	Biological Process
GO:0032502	developmental process	4127	4127/21899	Biological Process
GO:0065007	biological regulation	4406	4406/21899	Biological Process
GO:0003824	catalytic activity	3293	3293/21899	Molecular Function
GO:0008152	metabolic process	5601	5601/21899	Biological Process
GO:0009987	cellular process	7127	7127/21899	Biological Process
GO:0023052	signaling	2163	2163/21899	Biological Process
GO:0032501	multicellular organismal process	4507	4507/21899	Biological Process
GO:0032502	developmental process	4127	4127/21899	Biological Process
GO:0065007	biological regulation	4406	4406/21899	Biological Process
GO:0003824	catalytic activity	3293	3293/21899	Molecular Function
GO:0008152	metabolic process	5601	5601/21899	Biological Process
GO:0009987	cellular process	7127	7127/21899	Biological Process
GO:0051179	localization	2660	2660/21899	Biological Process
GO:0065007	biological regulation	4406	4406/21899	Biological Process
GO:0016020	membrane	2777	2777/21899	Cellular Component
GO:0005623	cell	6433	6433/21899	Cellular Component
GO:0044425	membrane part	1671	1671/21899	Cellular Component
GO:0044464	cell part	6433	6433/21899	Cellular Component
GO:0003824	catalytic activity	3293	3293/21899	Molecular Function
GO:0005215	transporter activity	768	768/21899	Molecular Function
GO:0008152	metabolic process	5601	5601/21899	Biological Process
GO:0003824	catalytic activity	3293	3293/21899	Molecular Function
GO:0005623	cell	6433	6433/21899	Cellular Component
GO:0043226	organelle	4785	4785/21899	Cellular Component
GO:0044464	cell part	6433	6433/21899	Cellular Component
GO:0008152	metabolic process	5601	5601/21899	Biological Process
GO:0003824	catalytic activity	3293	3293/21899	Molecular Function
GO:0008152	metabolic process	5601	5601/21899	Biological Process
GO:0003824	catalytic activity	3293	3293/21899	Molecular Function
GO:0000003	reproduction	1700	1700/21899	Biological Process
GO:0008152	metabolic process	5601	5601/21899	Biological Process
GO:0040007	growth	1034	1034/21899	Biological Process
GO:0008283	cell proliferation	583	583/21899	Biological Process
GO:0009987	cellular process	7127	7127/21899	Biological Process
GO:0022414	reproductive process	1537	1537/21899	Biological Process
GO:0032501	multicellular organismal process	4507	4507/21899	Biological Process
GO:0032502	developmental process	4127	4127/21899	Biological Process
GO:0040011	locomotion	1300	1300/21899	Biological Process
GO:0044848	biological phase	152	152/21899	Biological Process
GO:0048518	positive regulation of biological process	1738	1738/21899	Biological Process
GO:0048519	negative regulation of biological process	1649	1649/21899	Biological Process
GO:0050789	regulation of biological process	4093	4093/21899	Biological Process
GO:0051704	multi-organism process	1529	1529/21899	Biological Process
GO:0065007	biological regulation	4406	4406/21899	Biological Process
GO:0071840	cellular component organization or biogenesis	3175	3175/21899	Biological Process
GO:0005623	cell	6433	6433/21899	Cellular Component
GO:0031974	membrane-enclosed lumen	1229	1229/21899	Cellular Component
GO:0032991	protein-containing complex	2441	2441/21899	Cellular Component
GO:0043226	organelle	4785	4785/21899	Cellular Component
GO:0044422	organelle part	3039	3039/21899	Cellular Component
GO:0044464	cell part	6433	6433/21899	Cellular Component
GO:0140110	transcription regulator activity	571	571/21899	Molecular Function
GO:0003824	catalytic activity	3293	3293/21899	Molecular Function
GO:0005488	binding	3313	3313/21899	Molecular Function
GO:0008152	metabolic process	5601	5601/21899	Biological Process
GO:0009987	cellular process	7127	7127/21899	Biological Process
GO:0023052	signaling	2163	2163/21899	Biological Process
GO:0048519	negative regulation of biological process	1649	1649/21899	Biological Process
GO:0050789	regulation of biological process	4093	4093/21899	Biological Process
GO:0050896	response to stimulus	3377	3377/21899	Biological Process
GO:0065007	biological regulation	4406	4406/21899	Biological Process
GO:0003824	catalytic activity	3293	3293/21899	Molecular Function
GO:0008152	metabolic process	5601	5601/21899	Biological Process
GO:0048519	negative regulation of biological process	1649	1649/21899	Biological Process
GO:0050789	regulation of biological process	4093	4093/21899	Biological Process
GO:0065007	biological regulation	4406	4406/21899	Biological Process
GO:0005623	cell	6433	6433/21899	Cellular Component
GO:0044464	cell part	6433	6433/21899	Cellular Component
GO:0005488	binding	3313	3313/21899	Molecular Function
GO:0008152	metabolic process	5601	5601/21899	Biological Process
GO:0048519	negative regulation of biological process	1649	1649/21899	Biological Process
GO:0050789	regulation of biological process	4093	4093/21899	Biological Process
GO:0065007	biological regulation	4406	4406/21899	Biological Process
GO:0005488	binding	3313	3313/21899	Molecular Function
GO:0008152	metabolic process	5601	5601/21899	Biological Process
GO:0048519	negative regulation of biological process	1649	1649/21899	Biological Process
GO:0050789	regulation of biological process	4093	4093/21899	Biological Process
GO:0065007	biological regulation	4406	4406/21899	Biological Process
GO:0005488	binding	3313	3313/21899	Molecular Function
GO:0008152	metabolic process	5601	5601/21899	Biological Process
GO:0048519	negative regulation of biological process	1649	1649/21899	Biological Process
GO:0050789	regulation of biological process	4093	4093/21899	Biological Process
GO:0065007	biological regulation	4406	4406/21899	Biological Process
GO:0005488	binding	3313	3313/21899	Molecular Function
GO:0008152	metabolic process	5601	5601/21899	Biological Process
GO:0009987	cellular process	7127	7127/21899	Biological Process
GO:0023052	signaling	2163	2163/21899	Biological Process
GO:0032502	developmental process	4127	4127/21899	Biological Process
GO:0003824	catalytic activity	3293	3293/21899	Molecular Function
GO:0000003	reproduction	1700	1700/21899	Biological Process
GO:0008152	metabolic process	5601	5601/21899	Biological Process
GO:0002376	immune system process	581	581/21899	Biological Process
GO:0009987	cellular process	7127	7127/21899	Biological Process
GO:0022414	reproductive process	1537	1537/21899	Biological Process
GO:0032501	multicellular organismal process	4507	4507/21899	Biological Process
GO:0032502	developmental process	4127	4127/21899	Biological Process
GO:0050789	regulation of biological process	4093	4093/21899	Biological Process
GO:0050896	response to stimulus	3377	3377/21899	Biological Process
GO:0051704	multi-organism process	1529	1529/21899	Biological Process
GO:0065007	biological regulation	4406	4406/21899	Biological Process
GO:0016020	membrane	2777	2777/21899	Cellular Component
GO:0005623	cell	6433	6433/21899	Cellular Component
GO:0044425	membrane part	1671	1671/21899	Cellular Component
GO:0044464	cell part	6433	6433/21899	Cellular Component
GO:0003824	catalytic activity	3293	3293/21899	Molecular Function
GO:0009987	cellular process	7127	7127/21899	Biological Process
GO:0023052	signaling	2163	2163/21899	Biological Process
GO:0032501	multicellular organismal process	4507	4507/21899	Biological Process
GO:0032502	developmental process	4127	4127/21899	Biological Process
GO:0050789	regulation of biological process	4093	4093/21899	Biological Process
GO:0050896	response to stimulus	3377	3377/21899	Biological Process
GO:0065007	biological regulation	4406	4406/21899	Biological Process
GO:0016020	membrane	2777	2777/21899	Cellular Component
GO:0005623	cell	6433	6433/21899	Cellular Component
GO:0044425	membrane part	1671	1671/21899	Cellular Component
GO:0044464	cell part	6433	6433/21899	Cellular Component
GO:0060089	molecular transducer activity	539	539/21899	Molecular Function
GO:0008152	metabolic process	5601	5601/21899	Biological Process
GO:0003824	catalytic activity	3293	3293/21899	Molecular Function
GO:0000003	reproduction	1700	1700/21899	Biological Process
GO:0008152	metabolic process	5601	5601/21899	Biological Process
GO:0040007	growth	1034	1034/21899	Biological Process
GO:0007610	behavior	821	821/21899	Biological Process
GO:0009987	cellular process	7127	7127/21899	Biological Process
GO:0022414	reproductive process	1537	1537/21899	Biological Process
GO:0022610	biological adhesion	423	423/21899	Biological Process
GO:0023052	signaling	2163	2163/21899	Biological Process
GO:0032501	multicellular organismal process	4507	4507/21899	Biological Process
GO:0032502	developmental process	4127	4127/21899	Biological Process
GO:0048519	negative regulation of biological process	1649	1649/21899	Biological Process
GO:0050789	regulation of biological process	4093	4093/21899	Biological Process
GO:0050896	response to stimulus	3377	3377/21899	Biological Process
GO:0051179	localization	2660	2660/21899	Biological Process
GO:0051704	multi-organism process	1529	1529/21899	Biological Process
GO:0065007	biological regulation	4406	4406/21899	Biological Process
GO:0071840	cellular component organization or biogenesis	3175	3175/21899	Biological Process
GO:0005576	extracellular region	694	694/21899	Cellular Component
GO:0044421	extracellular region part	382	382/21899	Cellular Component
GO:0003824	catalytic activity	3293	3293/21899	Molecular Function
GO:0009987	cellular process	7127	7127/21899	Biological Process
GO:0051179	localization	2660	2660/21899	Biological Process
GO:0005215	transporter activity	768	768/21899	Molecular Function
GO:0000003	reproduction	1700	1700/21899	Biological Process
GO:0008152	metabolic process	5601	5601/21899	Biological Process
GO:0009987	cellular process	7127	7127/21899	Biological Process
GO:0022414	reproductive process	1537	1537/21899	Biological Process
GO:0023052	signaling	2163	2163/21899	Biological Process
GO:0032501	multicellular organismal process	4507	4507/21899	Biological Process
GO:0032502	developmental process	4127	4127/21899	Biological Process
GO:0048518	positive regulation of biological process	1738	1738/21899	Biological Process
GO:0048519	negative regulation of biological process	1649	1649/21899	Biological Process
GO:0050789	regulation of biological process	4093	4093/21899	Biological Process
GO:0050896	response to stimulus	3377	3377/21899	Biological Process
GO:0051179	localization	2660	2660/21899	Biological Process
GO:0051704	multi-organism process	1529	1529/21899	Biological Process
GO:0065007	biological regulation	4406	4406/21899	Biological Process
GO:0071840	cellular component organization or biogenesis	3175	3175/21899	Biological Process
GO:0003824	catalytic activity	3293	3293/21899	Molecular Function
GO:0007610	behavior	821	821/21899	Biological Process
GO:0009987	cellular process	7127	7127/21899	Biological Process
GO:0023052	signaling	2163	2163/21899	Biological Process
GO:0032501	multicellular organismal process	4507	4507/21899	Biological Process
GO:0032502	developmental process	4127	4127/21899	Biological Process
GO:0048511	rhythmic process	152	152/21899	Biological Process
GO:0048518	positive regulation of biological process	1738	1738/21899	Biological Process
GO:0050789	regulation of biological process	4093	4093/21899	Biological Process
GO:0050896	response to stimulus	3377	3377/21899	Biological Process
GO:0051179	localization	2660	2660/21899	Biological Process
GO:0065007	biological regulation	4406	4406/21899	Biological Process
GO:0016020	membrane	2777	2777/21899	Cellular Component
GO:0005623	cell	6433	6433/21899	Cellular Component
GO:0032991	protein-containing complex	2441	2441/21899	Cellular Component
GO:0044425	membrane part	1671	1671/21899	Cellular Component
GO:0044456	synapse part	249	249/21899	Cellular Component
GO:0044464	cell part	6433	6433/21899	Cellular Component
GO:0045202	synapse	356	356/21899	Cellular Component
GO:0005198	structural molecule activity	567	567/21899	Molecular Function
GO:0005215	transporter activity	768	768/21899	Molecular Function
GO:0005488	binding	3313	3313/21899	Molecular Function
GO:0009987	cellular process	7127	7127/21899	Biological Process
GO:0051179	localization	2660	2660/21899	Biological Process
GO:0005215	transporter activity	768	768/21899	Molecular Function
GO:0008152	metabolic process	5601	5601/21899	Biological Process
GO:0003824	catalytic activity	3293	3293/21899	Molecular Function
GO:0000003	reproduction	1700	1700/21899	Biological Process
GO:0032501	multicellular organismal process	4507	4507/21899	Biological Process
GO:0005576	extracellular region	694	694/21899	Cellular Component
GO:0008152	metabolic process	5601	5601/21899	Biological Process
GO:0050789	regulation of biological process	4093	4093/21899	Biological Process
GO:0065007	biological regulation	4406	4406/21899	Biological Process
GO:0005488	binding	3313	3313/21899	Molecular Function
GO:0098772	molecular function regulator	420	420/21899	Molecular Function
GO:0000003	reproduction	1700	1700/21899	Biological Process
GO:0008152	metabolic process	5601	5601/21899	Biological Process
GO:0009987	cellular process	7127	7127/21899	Biological Process
GO:0023052	signaling	2163	2163/21899	Biological Process
GO:0032501	multicellular organismal process	4507	4507/21899	Biological Process
GO:0032502	developmental process	4127	4127/21899	Biological Process
GO:0050789	regulation of biological process	4093	4093/21899	Biological Process
GO:0050896	response to stimulus	3377	3377/21899	Biological Process
GO:0051179	localization	2660	2660/21899	Biological Process
GO:0065007	biological regulation	4406	4406/21899	Biological Process
GO:0071840	cellular component organization or biogenesis	3175	3175/21899	Biological Process
GO:0005623	cell	6433	6433/21899	Cellular Component
GO:0043226	organelle	4785	4785/21899	Cellular Component
GO:0044422	organelle part	3039	3039/21899	Cellular Component
GO:0044464	cell part	6433	6433/21899	Cellular Component
GO:0003824	catalytic activity	3293	3293/21899	Molecular Function
GO:0008152	metabolic process	5601	5601/21899	Biological Process
GO:0007610	behavior	821	821/21899	Biological Process
GO:0009987	cellular process	7127	7127/21899	Biological Process
GO:0023052	signaling	2163	2163/21899	Biological Process
GO:0032501	multicellular organismal process	4507	4507/21899	Biological Process
GO:0032502	developmental process	4127	4127/21899	Biological Process
GO:0043473	pigmentation	120	120/21899	Biological Process
GO:0048511	rhythmic process	152	152/21899	Biological Process
GO:0048519	negative regulation of biological process	1649	1649/21899	Biological Process
GO:0050789	regulation of biological process	4093	4093/21899	Biological Process
GO:0050896	response to stimulus	3377	3377/21899	Biological Process
GO:0051179	localization	2660	2660/21899	Biological Process
GO:0065007	biological regulation	4406	4406/21899	Biological Process
GO:0071840	cellular component organization or biogenesis	3175	3175/21899	Biological Process
GO:0005623	cell	6433	6433/21899	Cellular Component
GO:0032991	protein-containing complex	2441	2441/21899	Cellular Component
GO:0043226	organelle	4785	4785/21899	Cellular Component
GO:0044464	cell part	6433	6433/21899	Cellular Component
GO:0045202	synapse	356	356/21899	Cellular Component
GO:0003824	catalytic activity	3293	3293/21899	Molecular Function
GO:0005488	binding	3313	3313/21899	Molecular Function
GO:0008152	metabolic process	5601	5601/21899	Biological Process
GO:0009987	cellular process	7127	7127/21899	Biological Process
GO:0023052	signaling	2163	2163/21899	Biological Process
GO:0032501	multicellular organismal process	4507	4507/21899	Biological Process
GO:0032502	developmental process	4127	4127/21899	Biological Process
GO:0051179	localization	2660	2660/21899	Biological Process
GO:0065007	biological regulation	4406	4406/21899	Biological Process
GO:0003824	catalytic activity	3293	3293/21899	Molecular Function
GO:0005488	binding	3313	3313/21899	Molecular Function
GO:0008152	metabolic process	5601	5601/21899	Biological Process
GO:0009987	cellular process	7127	7127/21899	Biological Process
GO:0050789	regulation of biological process	4093	4093/21899	Biological Process
GO:0065007	biological regulation	4406	4406/21899	Biological Process
GO:0005623	cell	6433	6433/21899	Cellular Component
GO:0043226	organelle	4785	4785/21899	Cellular Component
GO:0044464	cell part	6433	6433/21899	Cellular Component
GO:0140110	transcription regulator activity	571	571/21899	Molecular Function
GO:0005488	binding	3313	3313/21899	Molecular Function
GO:0009987	cellular process	7127	7127/21899	Biological Process
GO:0051179	localization	2660	2660/21899	Biological Process
GO:0016020	membrane	2777	2777/21899	Cellular Component
GO:0005623	cell	6433	6433/21899	Cellular Component
GO:0044464	cell part	6433	6433/21899	Cellular Component
GO:0005215	transporter activity	768	768/21899	Molecular Function
GO:0009987	cellular process	7127	7127/21899	Biological Process
GO:0065007	biological regulation	4406	4406/21899	Biological Process
GO:0005488	binding	3313	3313/21899	Molecular Function
GO:0008152	metabolic process	5601	5601/21899	Biological Process
GO:0009987	cellular process	7127	7127/21899	Biological Process
GO:0023052	signaling	2163	2163/21899	Biological Process
GO:0048518	positive regulation of biological process	1738	1738/21899	Biological Process
GO:0048519	negative regulation of biological process	1649	1649/21899	Biological Process
GO:0050789	regulation of biological process	4093	4093/21899	Biological Process
GO:0050896	response to stimulus	3377	3377/21899	Biological Process
GO:0065007	biological regulation	4406	4406/21899	Biological Process
GO:0016020	membrane	2777	2777/21899	Cellular Component
GO:0005623	cell	6433	6433/21899	Cellular Component
GO:0043226	organelle	4785	4785/21899	Cellular Component
GO:0044464	cell part	6433	6433/21899	Cellular Component
GO:0009987	cellular process	7127	7127/21899	Biological Process
GO:0040011	locomotion	1300	1300/21899	Biological Process
GO:0050789	regulation of biological process	4093	4093/21899	Biological Process
GO:0051179	localization	2660	2660/21899	Biological Process
GO:0065007	biological regulation	4406	4406/21899	Biological Process
GO:0005488	binding	3313	3313/21899	Molecular Function
GO:0008152	metabolic process	5601	5601/21899	Biological Process
GO:0009987	cellular process	7127	7127/21899	Biological Process
GO:0032501	multicellular organismal process	4507	4507/21899	Biological Process
GO:0032502	developmental process	4127	4127/21899	Biological Process
GO:0003824	catalytic activity	3293	3293/21899	Molecular Function
GO:0032501	multicellular organismal process	4507	4507/21899	Biological Process
GO:0032502	developmental process	4127	4127/21899	Biological Process
GO:0008152	metabolic process	5601	5601/21899	Biological Process
GO:0009987	cellular process	7127	7127/21899	Biological Process
GO:0032501	multicellular organismal process	4507	4507/21899	Biological Process
GO:0032502	developmental process	4127	4127/21899	Biological Process
GO:0003824	catalytic activity	3293	3293/21899	Molecular Function
GO:0005488	binding	3313	3313/21899	Molecular Function
GO:0060089	molecular transducer activity	539	539/21899	Molecular Function
GO:0008152	metabolic process	5601	5601/21899	Biological Process
GO:0009987	cellular process	7127	7127/21899	Biological Process
GO:0050789	regulation of biological process	4093	4093/21899	Biological Process
GO:0065007	biological regulation	4406	4406/21899	Biological Process
GO:0005623	cell	6433	6433/21899	Cellular Component
GO:0043226	organelle	4785	4785/21899	Cellular Component
GO:0044464	cell part	6433	6433/21899	Cellular Component
GO:0140110	transcription regulator activity	571	571/21899	Molecular Function
GO:0005488	binding	3313	3313/21899	Molecular Function
GO:0008152	metabolic process	5601	5601/21899	Biological Process
GO:0009987	cellular process	7127	7127/21899	Biological Process
GO:0005623	cell	6433	6433/21899	Cellular Component
GO:0044464	cell part	6433	6433/21899	Cellular Component
GO:0003824	catalytic activity	3293	3293/21899	Molecular Function
GO:0005488	binding	3313	3313/21899	Molecular Function
GO:0008152	metabolic process	5601	5601/21899	Biological Process
GO:0007610	behavior	821	821/21899	Biological Process
GO:0009987	cellular process	7127	7127/21899	Biological Process
GO:0023052	signaling	2163	2163/21899	Biological Process
GO:0032501	multicellular organismal process	4507	4507/21899	Biological Process
GO:0032502	developmental process	4127	4127/21899	Biological Process
GO:0040011	locomotion	1300	1300/21899	Biological Process
GO:0050789	regulation of biological process	4093	4093/21899	Biological Process
GO:0050896	response to stimulus	3377	3377/21899	Biological Process
GO:0065007	biological regulation	4406	4406/21899	Biological Process
GO:0071840	cellular component organization or biogenesis	3175	3175/21899	Biological Process
GO:0016020	membrane	2777	2777/21899	Cellular Component
GO:0005623	cell	6433	6433/21899	Cellular Component
GO:0044464	cell part	6433	6433/21899	Cellular Component
GO:0003824	catalytic activity	3293	3293/21899	Molecular Function
GO:0060089	molecular transducer activity	539	539/21899	Molecular Function
GO:0008152	metabolic process	5601	5601/21899	Biological Process
GO:0009987	cellular process	7127	7127/21899	Biological Process
GO:0023052	signaling	2163	2163/21899	Biological Process
GO:0032501	multicellular organismal process	4507	4507/21899	Biological Process
GO:0048518	positive regulation of biological process	1738	1738/21899	Biological Process
GO:0050789	regulation of biological process	4093	4093/21899	Biological Process
GO:0050896	response to stimulus	3377	3377/21899	Biological Process
GO:0065007	biological regulation	4406	4406/21899	Biological Process
GO:0016020	membrane	2777	2777/21899	Cellular Component
GO:0005623	cell	6433	6433/21899	Cellular Component
GO:0044425	membrane part	1671	1671/21899	Cellular Component
GO:0044464	cell part	6433	6433/21899	Cellular Component
GO:0060089	molecular transducer activity	539	539/21899	Molecular Function
GO:0000003	reproduction	1700	1700/21899	Biological Process
GO:0008152	metabolic process	5601	5601/21899	Biological Process
GO:0009987	cellular process	7127	7127/21899	Biological Process
GO:0022414	reproductive process	1537	1537/21899	Biological Process
GO:0032501	multicellular organismal process	4507	4507/21899	Biological Process
GO:0032502	developmental process	4127	4127/21899	Biological Process
GO:0040011	locomotion	1300	1300/21899	Biological Process
GO:0050896	response to stimulus	3377	3377/21899	Biological Process
GO:0051179	localization	2660	2660/21899	Biological Process
GO:0051704	multi-organism process	1529	1529/21899	Biological Process
GO:0071840	cellular component organization or biogenesis	3175	3175/21899	Biological Process
GO:0016020	membrane	2777	2777/21899	Cellular Component
GO:0005623	cell	6433	6433/21899	Cellular Component
GO:0030054	cell junction	313	313/21899	Cellular Component
GO:0044425	membrane part	1671	1671/21899	Cellular Component
GO:0044464	cell part	6433	6433/21899	Cellular Component
GO:0003824	catalytic activity	3293	3293/21899	Molecular Function
GO:0005488	binding	3313	3313/21899	Molecular Function
GO:0000003	reproduction	1700	1700/21899	Biological Process
GO:0008152	metabolic process	5601	5601/21899	Biological Process
GO:0002376	immune system process	581	581/21899	Biological Process
GO:0009987	cellular process	7127	7127/21899	Biological Process
GO:0032501	multicellular organismal process	4507	4507/21899	Biological Process
GO:0032502	developmental process	4127	4127/21899	Biological Process
GO:0050789	regulation of biological process	4093	4093/21899	Biological Process
GO:0050896	response to stimulus	3377	3377/21899	Biological Process
GO:0051704	multi-organism process	1529	1529/21899	Biological Process
GO:0065007	biological regulation	4406	4406/21899	Biological Process
GO:0005623	cell	6433	6433/21899	Cellular Component
GO:0043226	organelle	4785	4785/21899	Cellular Component
GO:0044464	cell part	6433	6433/21899	Cellular Component
GO:0003824	catalytic activity	3293	3293/21899	Molecular Function
GO:0005488	binding	3313	3313/21899	Molecular Function
GO:0008152	metabolic process	5601	5601/21899	Biological Process
GO:0005623	cell	6433	6433/21899	Cellular Component
GO:0043226	organelle	4785	4785/21899	Cellular Component
GO:0044464	cell part	6433	6433/21899	Cellular Component
GO:0003824	catalytic activity	3293	3293/21899	Molecular Function
GO:0000003	reproduction	1700	1700/21899	Biological Process
GO:0008152	metabolic process	5601	5601/21899	Biological Process
GO:0002376	immune system process	581	581/21899	Biological Process
GO:0040007	growth	1034	1034/21899	Biological Process
GO:0007610	behavior	821	821/21899	Biological Process
GO:0009987	cellular process	7127	7127/21899	Biological Process
GO:0022414	reproductive process	1537	1537/21899	Biological Process
GO:0022610	biological adhesion	423	423/21899	Biological Process
GO:0023052	signaling	2163	2163/21899	Biological Process
GO:0032501	multicellular organismal process	4507	4507/21899	Biological Process
GO:0032502	developmental process	4127	4127/21899	Biological Process
GO:0040011	locomotion	1300	1300/21899	Biological Process
GO:0048518	positive regulation of biological process	1738	1738/21899	Biological Process
GO:0050789	regulation of biological process	4093	4093/21899	Biological Process
GO:0050896	response to stimulus	3377	3377/21899	Biological Process
GO:0051179	localization	2660	2660/21899	Biological Process
GO:0051704	multi-organism process	1529	1529/21899	Biological Process
GO:0065007	biological regulation	4406	4406/21899	Biological Process
GO:0071840	cellular component organization or biogenesis	3175	3175/21899	Biological Process
GO:0016020	membrane	2777	2777/21899	Cellular Component
GO:0005623	cell	6433	6433/21899	Cellular Component
GO:0030054	cell junction	313	313/21899	Cellular Component
GO:0043226	organelle	4785	4785/21899	Cellular Component
GO:0044425	membrane part	1671	1671/21899	Cellular Component
GO:0044464	cell part	6433	6433/21899	Cellular Component
GO:0005488	binding	3313	3313/21899	Molecular Function
GO:0098772	molecular function regulator	420	420/21899	Molecular Function
GO:0060089	molecular transducer activity	539	539/21899	Molecular Function
GO:0008152	metabolic process	5601	5601/21899	Biological Process
GO:0009987	cellular process	7127	7127/21899	Biological Process
GO:0050896	response to stimulus	3377	3377/21899	Biological Process
GO:0005623	cell	6433	6433/21899	Cellular Component
GO:0031974	membrane-enclosed lumen	1229	1229/21899	Cellular Component
GO:0043226	organelle	4785	4785/21899	Cellular Component
GO:0044422	organelle part	3039	3039/21899	Cellular Component
GO:0044464	cell part	6433	6433/21899	Cellular Component
GO:0003824	catalytic activity	3293	3293/21899	Molecular Function
GO:0005623	cell	6433	6433/21899	Cellular Component
GO:0043226	organelle	4785	4785/21899	Cellular Component
GO:0044464	cell part	6433	6433/21899	Cellular Component
GO:0000003	reproduction	1700	1700/21899	Biological Process
GO:0008152	metabolic process	5601	5601/21899	Biological Process
GO:0009987	cellular process	7127	7127/21899	Biological Process
GO:0022414	reproductive process	1537	1537/21899	Biological Process
GO:0023052	signaling	2163	2163/21899	Biological Process
GO:0032501	multicellular organismal process	4507	4507/21899	Biological Process
GO:0032502	developmental process	4127	4127/21899	Biological Process
GO:0048518	positive regulation of biological process	1738	1738/21899	Biological Process
GO:0050789	regulation of biological process	4093	4093/21899	Biological Process
GO:0050896	response to stimulus	3377	3377/21899	Biological Process
GO:0051179	localization	2660	2660/21899	Biological Process
GO:0051704	multi-organism process	1529	1529/21899	Biological Process
GO:0065007	biological regulation	4406	4406/21899	Biological Process
GO:0071840	cellular component organization or biogenesis	3175	3175/21899	Biological Process
GO:0005623	cell	6433	6433/21899	Cellular Component
GO:0032991	protein-containing complex	2441	2441/21899	Cellular Component
GO:0043226	organelle	4785	4785/21899	Cellular Component
GO:0044422	organelle part	3039	3039/21899	Cellular Component
GO:0044464	cell part	6433	6433/21899	Cellular Component
GO:0099080	supramolecular complex	234	234/21899	Cellular Component
GO:0003824	catalytic activity	3293	3293/21899	Molecular Function
GO:0009987	cellular process	7127	7127/21899	Biological Process
GO:0051179	localization	2660	2660/21899	Biological Process
GO:0016020	membrane	2777	2777/21899	Cellular Component
GO:0005215	transporter activity	768	768/21899	Molecular Function
GO:0008152	metabolic process	5601	5601/21899	Biological Process
GO:0009987	cellular process	7127	7127/21899	Biological Process
GO:0016020	membrane	2777	2777/21899	Cellular Component
GO:0005623	cell	6433	6433/21899	Cellular Component
GO:0044425	membrane part	1671	1671/21899	Cellular Component
GO:0044464	cell part	6433	6433/21899	Cellular Component
GO:0009987	cellular process	7127	7127/21899	Biological Process
GO:0032501	multicellular organismal process	4507	4507/21899	Biological Process
GO:0050896	response to stimulus	3377	3377/21899	Biological Process
GO:0051179	localization	2660	2660/21899	Biological Process
GO:0016020	membrane	2777	2777/21899	Cellular Component
GO:0005623	cell	6433	6433/21899	Cellular Component
GO:0044425	membrane part	1671	1671/21899	Cellular Component
GO:0044464	cell part	6433	6433/21899	Cellular Component
GO:0005215	transporter activity	768	768/21899	Molecular Function
GO:0032501	multicellular organismal process	4507	4507/21899	Biological Process
GO:0032502	developmental process	4127	4127/21899	Biological Process
GO:0005576	extracellular region	694	694/21899	Cellular Component
GO:0044421	extracellular region part	382	382/21899	Cellular Component
GO:0007610	behavior	821	821/21899	Biological Process
GO:0009987	cellular process	7127	7127/21899	Biological Process
GO:0023052	signaling	2163	2163/21899	Biological Process
GO:0032501	multicellular organismal process	4507	4507/21899	Biological Process
GO:0050896	response to stimulus	3377	3377/21899	Biological Process
GO:0051179	localization	2660	2660/21899	Biological Process
GO:0065007	biological regulation	4406	4406/21899	Biological Process
GO:0005623	cell	6433	6433/21899	Cellular Component
GO:0043226	organelle	4785	4785/21899	Cellular Component
GO:0044456	synapse part	249	249/21899	Cellular Component
GO:0044464	cell part	6433	6433/21899	Cellular Component
GO:0045202	synapse	356	356/21899	Cellular Component
GO:0008152	metabolic process	5601	5601/21899	Biological Process
GO:0002376	immune system process	581	581/21899	Biological Process
GO:0008283	cell proliferation	583	583/21899	Biological Process
GO:0009987	cellular process	7127	7127/21899	Biological Process
GO:0023052	signaling	2163	2163/21899	Biological Process
GO:0032501	multicellular organismal process	4507	4507/21899	Biological Process
GO:0032502	developmental process	4127	4127/21899	Biological Process
GO:0040011	locomotion	1300	1300/21899	Biological Process
GO:0048518	positive regulation of biological process	1738	1738/21899	Biological Process
GO:0050789	regulation of biological process	4093	4093/21899	Biological Process
GO:0050896	response to stimulus	3377	3377/21899	Biological Process
GO:0051704	multi-organism process	1529	1529/21899	Biological Process
GO:0065007	biological regulation	4406	4406/21899	Biological Process
GO:0071840	cellular component organization or biogenesis	3175	3175/21899	Biological Process
GO:0016020	membrane	2777	2777/21899	Cellular Component
GO:0005623	cell	6433	6433/21899	Cellular Component
GO:0032991	protein-containing complex	2441	2441/21899	Cellular Component
GO:0043226	organelle	4785	4785/21899	Cellular Component
GO:0044422	organelle part	3039	3039/21899	Cellular Component
GO:0044425	membrane part	1671	1671/21899	Cellular Component
GO:0044464	cell part	6433	6433/21899	Cellular Component
GO:0005488	binding	3313	3313/21899	Molecular Function
GO:0060089	molecular transducer activity	539	539/21899	Molecular Function
GO:0009987	cellular process	7127	7127/21899	Biological Process
GO:0022610	biological adhesion	423	423/21899	Biological Process
GO:0016020	membrane	2777	2777/21899	Cellular Component
GO:0005623	cell	6433	6433/21899	Cellular Component
GO:0044464	cell part	6433	6433/21899	Cellular Component
GO:0005576	extracellular region	694	694/21899	Cellular Component
GO:0000003	reproduction	1700	1700/21899	Biological Process
GO:0007610	behavior	821	821/21899	Biological Process
GO:0022414	reproductive process	1537	1537/21899	Biological Process
GO:0032501	multicellular organismal process	4507	4507/21899	Biological Process
GO:0032502	developmental process	4127	4127/21899	Biological Process
GO:0050896	response to stimulus	3377	3377/21899	Biological Process
GO:0009987	cellular process	7127	7127/21899	Biological Process
GO:0032501	multicellular organismal process	4507	4507/21899	Biological Process
GO:0032502	developmental process	4127	4127/21899	Biological Process
GO:0050896	response to stimulus	3377	3377/21899	Biological Process
GO:0065007	biological regulation	4406	4406/21899	Biological Process
GO:0071840	cellular component organization or biogenesis	3175	3175/21899	Biological Process
GO:0016020	membrane	2777	2777/21899	Cellular Component
GO:0005623	cell	6433	6433/21899	Cellular Component
GO:0032991	protein-containing complex	2441	2441/21899	Cellular Component
GO:0043226	organelle	4785	4785/21899	Cellular Component
GO:0044422	organelle part	3039	3039/21899	Cellular Component
GO:0044425	membrane part	1671	1671/21899	Cellular Component
GO:0044464	cell part	6433	6433/21899	Cellular Component
GO:0008152	metabolic process	5601	5601/21899	Biological Process
GO:0002376	immune system process	581	581/21899	Biological Process
GO:0040007	growth	1034	1034/21899	Biological Process
GO:0008283	cell proliferation	583	583/21899	Biological Process
GO:0009987	cellular process	7127	7127/21899	Biological Process
GO:0023052	signaling	2163	2163/21899	Biological Process
GO:0032501	multicellular organismal process	4507	4507/21899	Biological Process
GO:0032502	developmental process	4127	4127/21899	Biological Process
GO:0040011	locomotion	1300	1300/21899	Biological Process
GO:0048518	positive regulation of biological process	1738	1738/21899	Biological Process
GO:0048519	negative regulation of biological process	1649	1649/21899	Biological Process
GO:0050789	regulation of biological process	4093	4093/21899	Biological Process
GO:0050896	response to stimulus	3377	3377/21899	Biological Process
GO:0051179	localization	2660	2660/21899	Biological Process
GO:0051704	multi-organism process	1529	1529/21899	Biological Process
GO:0065007	biological regulation	4406	4406/21899	Biological Process
GO:0071840	cellular component organization or biogenesis	3175	3175/21899	Biological Process
GO:0005623	cell	6433	6433/21899	Cellular Component
GO:0043226	organelle	4785	4785/21899	Cellular Component
GO:0044464	cell part	6433	6433/21899	Cellular Component
GO:0003824	catalytic activity	3293	3293/21899	Molecular Function
GO:0005488	binding	3313	3313/21899	Molecular Function
GO:0016209	antioxidant activity	57	57/21899	Molecular Function
GO:0098772	molecular function regulator	420	420/21899	Molecular Function
GO:0009987	cellular process	7127	7127/21899	Biological Process
GO:0051179	localization	2660	2660/21899	Biological Process
GO:0071840	cellular component organization or biogenesis	3175	3175/21899	Biological Process
GO:0016020	membrane	2777	2777/21899	Cellular Component
GO:0005576	extracellular region	694	694/21899	Cellular Component
GO:0005623	cell	6433	6433/21899	Cellular Component
GO:0030054	cell junction	313	313/21899	Cellular Component
GO:0043226	organelle	4785	4785/21899	Cellular Component
GO:0044425	membrane part	1671	1671/21899	Cellular Component
GO:0044464	cell part	6433	6433/21899	Cellular Component
GO:0005215	transporter activity	768	768/21899	Molecular Function
GO:0005488	binding	3313	3313/21899	Molecular Function
GO:0008152	metabolic process	5601	5601/21899	Biological Process
GO:0009987	cellular process	7127	7127/21899	Biological Process
GO:0050789	regulation of biological process	4093	4093/21899	Biological Process
GO:0065007	biological regulation	4406	4406/21899	Biological Process
GO:0071840	cellular component organization or biogenesis	3175	3175/21899	Biological Process
GO:0005623	cell	6433	6433/21899	Cellular Component
GO:0031974	membrane-enclosed lumen	1229	1229/21899	Cellular Component
GO:0032991	protein-containing complex	2441	2441/21899	Cellular Component
GO:0043226	organelle	4785	4785/21899	Cellular Component
GO:0044422	organelle part	3039	3039/21899	Cellular Component
GO:0044464	cell part	6433	6433/21899	Cellular Component
GO:0003824	catalytic activity	3293	3293/21899	Molecular Function
GO:0005488	binding	3313	3313/21899	Molecular Function
GO:0008152	metabolic process	5601	5601/21899	Biological Process
GO:0009987	cellular process	7127	7127/21899	Biological Process
GO:0005576	extracellular region	694	694/21899	Cellular Component
GO:0003824	catalytic activity	3293	3293/21899	Molecular Function
GO:0005488	binding	3313	3313/21899	Molecular Function
GO:0016020	membrane	2777	2777/21899	Cellular Component
GO:0005623	cell	6433	6433/21899	Cellular Component
GO:0032991	protein-containing complex	2441	2441/21899	Cellular Component
GO:0044425	membrane part	1671	1671/21899	Cellular Component
GO:0044464	cell part	6433	6433/21899	Cellular Component
GO:0005198	structural molecule activity	567	567/21899	Molecular Function
GO:0008152	metabolic process	5601	5601/21899	Biological Process
GO:0002376	immune system process	581	581/21899	Biological Process
GO:0009987	cellular process	7127	7127/21899	Biological Process
GO:0032501	multicellular organismal process	4507	4507/21899	Biological Process
GO:0032502	developmental process	4127	4127/21899	Biological Process
GO:0044848	biological phase	152	152/21899	Biological Process
GO:0048518	positive regulation of biological process	1738	1738/21899	Biological Process
GO:0050789	regulation of biological process	4093	4093/21899	Biological Process
GO:0065007	biological regulation	4406	4406/21899	Biological Process
GO:0071840	cellular component organization or biogenesis	3175	3175/21899	Biological Process
GO:0016020	membrane	2777	2777/21899	Cellular Component
GO:0005623	cell	6433	6433/21899	Cellular Component
GO:0031974	membrane-enclosed lumen	1229	1229/21899	Cellular Component
GO:0032991	protein-containing complex	2441	2441/21899	Cellular Component
GO:0043226	organelle	4785	4785/21899	Cellular Component
GO:0044422	organelle part	3039	3039/21899	Cellular Component
GO:0044425	membrane part	1671	1671/21899	Cellular Component
GO:0044464	cell part	6433	6433/21899	Cellular Component
GO:0140110	transcription regulator activity	571	571/21899	Molecular Function
GO:0008152	metabolic process	5601	5601/21899	Biological Process
GO:0009987	cellular process	7127	7127/21899	Biological Process
GO:0032501	multicellular organismal process	4507	4507/21899	Biological Process
GO:0032502	developmental process	4127	4127/21899	Biological Process
GO:0050789	regulation of biological process	4093	4093/21899	Biological Process
GO:0051179	localization	2660	2660/21899	Biological Process
GO:0065007	biological regulation	4406	4406/21899	Biological Process
GO:0016020	membrane	2777	2777/21899	Cellular Component
GO:0005623	cell	6433	6433/21899	Cellular Component
GO:0044425	membrane part	1671	1671/21899	Cellular Component
GO:0044464	cell part	6433	6433/21899	Cellular Component
GO:0005215	transporter activity	768	768/21899	Molecular Function
GO:0005623	cell	6433	6433/21899	Cellular Component
GO:0032991	protein-containing complex	2441	2441/21899	Cellular Component
GO:0043226	organelle	4785	4785/21899	Cellular Component
GO:0044422	organelle part	3039	3039/21899	Cellular Component
GO:0044464	cell part	6433	6433/21899	Cellular Component
GO:0032501	multicellular organismal process	4507	4507/21899	Biological Process
GO:0032502	developmental process	4127	4127/21899	Biological Process
GO:0008152	metabolic process	5601	5601/21899	Biological Process
GO:0007610	behavior	821	821/21899	Biological Process
GO:0009987	cellular process	7127	7127/21899	Biological Process
GO:0023052	signaling	2163	2163/21899	Biological Process
GO:0032501	multicellular organismal process	4507	4507/21899	Biological Process
GO:0032502	developmental process	4127	4127/21899	Biological Process
GO:0048518	positive regulation of biological process	1738	1738/21899	Biological Process
GO:0048519	negative regulation of biological process	1649	1649/21899	Biological Process
GO:0050789	regulation of biological process	4093	4093/21899	Biological Process
GO:0050896	response to stimulus	3377	3377/21899	Biological Process
GO:0051179	localization	2660	2660/21899	Biological Process
GO:0065007	biological regulation	4406	4406/21899	Biological Process
GO:0071840	cellular component organization or biogenesis	3175	3175/21899	Biological Process
GO:0016020	membrane	2777	2777/21899	Cellular Component
GO:0005623	cell	6433	6433/21899	Cellular Component
GO:0032991	protein-containing complex	2441	2441/21899	Cellular Component
GO:0044425	membrane part	1671	1671/21899	Cellular Component
GO:0044456	synapse part	249	249/21899	Cellular Component
GO:0044464	cell part	6433	6433/21899	Cellular Component
GO:0045202	synapse	356	356/21899	Cellular Component
GO:0005215	transporter activity	768	768/21899	Molecular Function
GO:0005488	binding	3313	3313/21899	Molecular Function
GO:0060089	molecular transducer activity	539	539/21899	Molecular Function
GO:0016020	membrane	2777	2777/21899	Cellular Component
GO:0016020	membrane	2777	2777/21899	Cellular Component
GO:0005623	cell	6433	6433/21899	Cellular Component
GO:0044464	cell part	6433	6433/21899	Cellular Component
GO:0008152	metabolic process	5601	5601/21899	Biological Process
GO:0009987	cellular process	7127	7127/21899	Biological Process
GO:0050896	response to stimulus	3377	3377/21899	Biological Process
GO:0071840	cellular component organization or biogenesis	3175	3175/21899	Biological Process
GO:0005623	cell	6433	6433/21899	Cellular Component
GO:0009295	nucleoid	10	10/21899	Cellular Component
GO:0031974	membrane-enclosed lumen	1229	1229/21899	Cellular Component
GO:0043226	organelle	4785	4785/21899	Cellular Component
GO:0044422	organelle part	3039	3039/21899	Cellular Component
GO:0044464	cell part	6433	6433/21899	Cellular Component
GO:0003824	catalytic activity	3293	3293/21899	Molecular Function
GO:0005488	binding	3313	3313/21899	Molecular Function
GO:0008152	metabolic process	5601	5601/21899	Biological Process
GO:0009987	cellular process	7127	7127/21899	Biological Process
GO:0005623	cell	6433	6433/21899	Cellular Component
GO:0032991	protein-containing complex	2441	2441/21899	Cellular Component
GO:0043226	organelle	4785	4785/21899	Cellular Component
GO:0044422	organelle part	3039	3039/21899	Cellular Component
GO:0044464	cell part	6433	6433/21899	Cellular Component
GO:0003824	catalytic activity	3293	3293/21899	Molecular Function
GO:0009987	cellular process	7127	7127/21899	Biological Process
GO:0032501	multicellular organismal process	4507	4507/21899	Biological Process
GO:0032502	developmental process	4127	4127/21899	Biological Process
GO:0005198	structural molecule activity	567	567/21899	Molecular Function
GO:0000003	reproduction	1700	1700/21899	Biological Process
GO:0009987	cellular process	7127	7127/21899	Biological Process
GO:0022414	reproductive process	1537	1537/21899	Biological Process
GO:0022610	biological adhesion	423	423/21899	Biological Process
GO:0048518	positive regulation of biological process	1738	1738/21899	Biological Process
GO:0050789	regulation of biological process	4093	4093/21899	Biological Process
GO:0050896	response to stimulus	3377	3377/21899	Biological Process
GO:0051704	multi-organism process	1529	1529/21899	Biological Process
GO:0065007	biological regulation	4406	4406/21899	Biological Process
GO:0098743	cell aggregation	10	10/21899	Biological Process
GO:0005623	cell	6433	6433/21899	Cellular Component
GO:0044464	cell part	6433	6433/21899	Cellular Component
GO:0005623	cell	6433	6433/21899	Cellular Component
GO:0043226	organelle	4785	4785/21899	Cellular Component
GO:0044464	cell part	6433	6433/21899	Cellular Component
GO:0000003	reproduction	1700	1700/21899	Biological Process
GO:0008152	metabolic process	5601	5601/21899	Biological Process
GO:0009987	cellular process	7127	7127/21899	Biological Process
GO:0022414	reproductive process	1537	1537/21899	Biological Process
GO:0023052	signaling	2163	2163/21899	Biological Process
GO:0032501	multicellular organismal process	4507	4507/21899	Biological Process
GO:0032502	developmental process	4127	4127/21899	Biological Process
GO:0040011	locomotion	1300	1300/21899	Biological Process
GO:0050789	regulation of biological process	4093	4093/21899	Biological Process
GO:0050896	response to stimulus	3377	3377/21899	Biological Process
GO:0051179	localization	2660	2660/21899	Biological Process
GO:0051704	multi-organism process	1529	1529/21899	Biological Process
GO:0065007	biological regulation	4406	4406/21899	Biological Process
GO:0016020	membrane	2777	2777/21899	Cellular Component
GO:0005623	cell	6433	6433/21899	Cellular Component
GO:0043226	organelle	4785	4785/21899	Cellular Component
GO:0044456	synapse part	249	249/21899	Cellular Component
GO:0044464	cell part	6433	6433/21899	Cellular Component
GO:0045202	synapse	356	356/21899	Cellular Component
GO:0005488	binding	3313	3313/21899	Molecular Function
GO:0098772	molecular function regulator	420	420/21899	Molecular Function
GO:0016020	membrane	2777	2777/21899	Cellular Component
GO:0005623	cell	6433	6433/21899	Cellular Component
GO:0044425	membrane part	1671	1671/21899	Cellular Component
GO:0044464	cell part	6433	6433/21899	Cellular Component
GO:0008152	metabolic process	5601	5601/21899	Biological Process
GO:0009987	cellular process	7127	7127/21899	Biological Process
GO:0023052	signaling	2163	2163/21899	Biological Process
GO:0032501	multicellular organismal process	4507	4507/21899	Biological Process
GO:0048519	negative regulation of biological process	1649	1649/21899	Biological Process
GO:0050789	regulation of biological process	4093	4093/21899	Biological Process
GO:0050896	response to stimulus	3377	3377/21899	Biological Process
GO:0051179	localization	2660	2660/21899	Biological Process
GO:0065007	biological regulation	4406	4406/21899	Biological Process
GO:0016020	membrane	2777	2777/21899	Cellular Component
GO:0005623	cell	6433	6433/21899	Cellular Component
GO:0043226	organelle	4785	4785/21899	Cellular Component
GO:0044422	organelle part	3039	3039/21899	Cellular Component
GO:0044464	cell part	6433	6433/21899	Cellular Component
GO:0003824	catalytic activity	3293	3293/21899	Molecular Function
GO:0005488	binding	3313	3313/21899	Molecular Function
GO:0008152	metabolic process	5601	5601/21899	Biological Process
GO:0009987	cellular process	7127	7127/21899	Biological Process
GO:0005623	cell	6433	6433/21899	Cellular Component
GO:0043226	organelle	4785	4785/21899	Cellular Component
GO:0044464	cell part	6433	6433/21899	Cellular Component
GO:0005488	binding	3313	3313/21899	Molecular Function
GO:0140104	molecular carrier activity	6	6/21899	Molecular Function
GO:0032501	multicellular organismal process	4507	4507/21899	Biological Process
GO:0032502	developmental process	4127	4127/21899	Biological Process
GO:0008152	metabolic process	5601	5601/21899	Biological Process
GO:0003824	catalytic activity	3293	3293/21899	Molecular Function
GO:0008152	metabolic process	5601	5601/21899	Biological Process
GO:0009987	cellular process	7127	7127/21899	Biological Process
GO:0023052	signaling	2163	2163/21899	Biological Process
GO:0032501	multicellular organismal process	4507	4507/21899	Biological Process
GO:0032502	developmental process	4127	4127/21899	Biological Process
GO:0050789	regulation of biological process	4093	4093/21899	Biological Process
GO:0050896	response to stimulus	3377	3377/21899	Biological Process
GO:0065007	biological regulation	4406	4406/21899	Biological Process
GO:0005623	cell	6433	6433/21899	Cellular Component
GO:0043226	organelle	4785	4785/21899	Cellular Component
GO:0044464	cell part	6433	6433/21899	Cellular Component
GO:0140110	transcription regulator activity	571	571/21899	Molecular Function
GO:0060089	molecular transducer activity	539	539/21899	Molecular Function
GO:0009987	cellular process	7127	7127/21899	Biological Process
GO:0023052	signaling	2163	2163/21899	Biological Process
GO:0032501	multicellular organismal process	4507	4507/21899	Biological Process
GO:0032502	developmental process	4127	4127/21899	Biological Process
GO:0040011	locomotion	1300	1300/21899	Biological Process
GO:0048519	negative regulation of biological process	1649	1649/21899	Biological Process
GO:0050789	regulation of biological process	4093	4093/21899	Biological Process
GO:0050896	response to stimulus	3377	3377/21899	Biological Process
GO:0051179	localization	2660	2660/21899	Biological Process
GO:0065007	biological regulation	4406	4406/21899	Biological Process
GO:0071840	cellular component organization or biogenesis	3175	3175/21899	Biological Process
GO:0005623	cell	6433	6433/21899	Cellular Component
GO:0030054	cell junction	313	313/21899	Cellular Component
GO:0043226	organelle	4785	4785/21899	Cellular Component
GO:0044422	organelle part	3039	3039/21899	Cellular Component
GO:0044464	cell part	6433	6433/21899	Cellular Component
GO:0000003	reproduction	1700	1700/21899	Biological Process
GO:0040007	growth	1034	1034/21899	Biological Process
GO:0009987	cellular process	7127	7127/21899	Biological Process
GO:0022414	reproductive process	1537	1537/21899	Biological Process
GO:0032501	multicellular organismal process	4507	4507/21899	Biological Process
GO:0032502	developmental process	4127	4127/21899	Biological Process
GO:0040011	locomotion	1300	1300/21899	Biological Process
GO:0048518	positive regulation of biological process	1738	1738/21899	Biological Process
GO:0050789	regulation of biological process	4093	4093/21899	Biological Process
GO:0050896	response to stimulus	3377	3377/21899	Biological Process
GO:0051179	localization	2660	2660/21899	Biological Process
GO:0051704	multi-organism process	1529	1529/21899	Biological Process
GO:0065007	biological regulation	4406	4406/21899	Biological Process
GO:0071840	cellular component organization or biogenesis	3175	3175/21899	Biological Process
GO:0005623	cell	6433	6433/21899	Cellular Component
GO:0032991	protein-containing complex	2441	2441/21899	Cellular Component
GO:0043226	organelle	4785	4785/21899	Cellular Component
GO:0044464	cell part	6433	6433/21899	Cellular Component
GO:0005488	binding	3313	3313/21899	Molecular Function
GO:0000003	reproduction	1700	1700/21899	Biological Process
GO:0009987	cellular process	7127	7127/21899	Biological Process
GO:0022414	reproductive process	1537	1537/21899	Biological Process
GO:0032501	multicellular organismal process	4507	4507/21899	Biological Process
GO:0032502	developmental process	4127	4127/21899	Biological Process
GO:0051179	localization	2660	2660/21899	Biological Process
GO:0051704	multi-organism process	1529	1529/21899	Biological Process
GO:0071840	cellular component organization or biogenesis	3175	3175/21899	Biological Process
GO:0005488	binding	3313	3313/21899	Molecular Function
GO:0005623	cell	6433	6433/21899	Cellular Component
GO:0043226	organelle	4785	4785/21899	Cellular Component
GO:0044464	cell part	6433	6433/21899	Cellular Component
GO:0009987	cellular process	7127	7127/21899	Biological Process
GO:0048518	positive regulation of biological process	1738	1738/21899	Biological Process
GO:0050789	regulation of biological process	4093	4093/21899	Biological Process
GO:0050896	response to stimulus	3377	3377/21899	Biological Process
GO:0051179	localization	2660	2660/21899	Biological Process
GO:0051704	multi-organism process	1529	1529/21899	Biological Process
GO:0065007	biological regulation	4406	4406/21899	Biological Process
GO:0071840	cellular component organization or biogenesis	3175	3175/21899	Biological Process
GO:0016020	membrane	2777	2777/21899	Cellular Component
GO:0005623	cell	6433	6433/21899	Cellular Component
GO:0043226	organelle	4785	4785/21899	Cellular Component
GO:0044422	organelle part	3039	3039/21899	Cellular Component
GO:0044464	cell part	6433	6433/21899	Cellular Component
GO:0016020	membrane	2777	2777/21899	Cellular Component
GO:0005623	cell	6433	6433/21899	Cellular Component
GO:0043226	organelle	4785	4785/21899	Cellular Component
GO:0044422	organelle part	3039	3039/21899	Cellular Component
GO:0044464	cell part	6433	6433/21899	Cellular Component
GO:0005623	cell	6433	6433/21899	Cellular Component
GO:0043226	organelle	4785	4785/21899	Cellular Component
GO:0044464	cell part	6433	6433/21899	Cellular Component
GO:0005623	cell	6433	6433/21899	Cellular Component
GO:0043226	organelle	4785	4785/21899	Cellular Component
GO:0044464	cell part	6433	6433/21899	Cellular Component
GO:0008152	metabolic process	5601	5601/21899	Biological Process
GO:0002376	immune system process	581	581/21899	Biological Process
GO:0009987	cellular process	7127	7127/21899	Biological Process
GO:0032501	multicellular organismal process	4507	4507/21899	Biological Process
GO:0032502	developmental process	4127	4127/21899	Biological Process
GO:0050789	regulation of biological process	4093	4093/21899	Biological Process
GO:0065007	biological regulation	4406	4406/21899	Biological Process
GO:0005623	cell	6433	6433/21899	Cellular Component
GO:0043226	organelle	4785	4785/21899	Cellular Component
GO:0044464	cell part	6433	6433/21899	Cellular Component
GO:0140110	transcription regulator activity	571	571/21899	Molecular Function
GO:0003824	catalytic activity	3293	3293/21899	Molecular Function
GO:0005488	binding	3313	3313/21899	Molecular Function
GO:0008152	metabolic process	5601	5601/21899	Biological Process
GO:0009987	cellular process	7127	7127/21899	Biological Process
GO:0044848	biological phase	152	152/21899	Biological Process
GO:0051179	localization	2660	2660/21899	Biological Process
GO:0071840	cellular component organization or biogenesis	3175	3175/21899	Biological Process
GO:0005623	cell	6433	6433/21899	Cellular Component
GO:0031974	membrane-enclosed lumen	1229	1229/21899	Cellular Component
GO:0032991	protein-containing complex	2441	2441/21899	Cellular Component
GO:0043226	organelle	4785	4785/21899	Cellular Component
GO:0044422	organelle part	3039	3039/21899	Cellular Component
GO:0044464	cell part	6433	6433/21899	Cellular Component
GO:0005488	binding	3313	3313/21899	Molecular Function
GO:0000003	reproduction	1700	1700/21899	Biological Process
GO:0008152	metabolic process	5601	5601/21899	Biological Process
GO:0040007	growth	1034	1034/21899	Biological Process
GO:0007610	behavior	821	821/21899	Biological Process
GO:0009987	cellular process	7127	7127/21899	Biological Process
GO:0022414	reproductive process	1537	1537/21899	Biological Process
GO:0032501	multicellular organismal process	4507	4507/21899	Biological Process
GO:0032502	developmental process	4127	4127/21899	Biological Process
GO:0040011	locomotion	1300	1300/21899	Biological Process
GO:0048518	positive regulation of biological process	1738	1738/21899	Biological Process
GO:0048519	negative regulation of biological process	1649	1649/21899	Biological Process
GO:0050789	regulation of biological process	4093	4093/21899	Biological Process
GO:0050896	response to stimulus	3377	3377/21899	Biological Process
GO:0051179	localization	2660	2660/21899	Biological Process
GO:0051704	multi-organism process	1529	1529/21899	Biological Process
GO:0065007	biological regulation	4406	4406/21899	Biological Process
GO:0071840	cellular component organization or biogenesis	3175	3175/21899	Biological Process
GO:0016020	membrane	2777	2777/21899	Cellular Component
GO:0005623	cell	6433	6433/21899	Cellular Component
GO:0043226	organelle	4785	4785/21899	Cellular Component
GO:0044422	organelle part	3039	3039/21899	Cellular Component
GO:0044425	membrane part	1671	1671/21899	Cellular Component
GO:0044464	cell part	6433	6433/21899	Cellular Component
GO:0003824	catalytic activity	3293	3293/21899	Molecular Function
GO:0005488	binding	3313	3313/21899	Molecular Function
GO:0000003	reproduction	1700	1700/21899	Biological Process
GO:0008152	metabolic process	5601	5601/21899	Biological Process
GO:0040007	growth	1034	1034/21899	Biological Process
GO:0007610	behavior	821	821/21899	Biological Process
GO:0009987	cellular process	7127	7127/21899	Biological Process
GO:0022414	reproductive process	1537	1537/21899	Biological Process
GO:0032501	multicellular organismal process	4507	4507/21899	Biological Process
GO:0032502	developmental process	4127	4127/21899	Biological Process
GO:0040011	locomotion	1300	1300/21899	Biological Process
GO:0048518	positive regulation of biological process	1738	1738/21899	Biological Process
GO:0048519	negative regulation of biological process	1649	1649/21899	Biological Process
GO:0050789	regulation of biological process	4093	4093/21899	Biological Process
GO:0050896	response to stimulus	3377	3377/21899	Biological Process
GO:0051179	localization	2660	2660/21899	Biological Process
GO:0051704	multi-organism process	1529	1529/21899	Biological Process
GO:0065007	biological regulation	4406	4406/21899	Biological Process
GO:0071840	cellular component organization or biogenesis	3175	3175/21899	Biological Process
GO:0016020	membrane	2777	2777/21899	Cellular Component
GO:0005623	cell	6433	6433/21899	Cellular Component
GO:0043226	organelle	4785	4785/21899	Cellular Component
GO:0044422	organelle part	3039	3039/21899	Cellular Component
GO:0044425	membrane part	1671	1671/21899	Cellular Component
GO:0044464	cell part	6433	6433/21899	Cellular Component
GO:0003824	catalytic activity	3293	3293/21899	Molecular Function
GO:0005488	binding	3313	3313/21899	Molecular Function
GO:0008152	metabolic process	5601	5601/21899	Biological Process
GO:0009987	cellular process	7127	7127/21899	Biological Process
GO:0032501	multicellular organismal process	4507	4507/21899	Biological Process
GO:0032502	developmental process	4127	4127/21899	Biological Process
GO:0050789	regulation of biological process	4093	4093/21899	Biological Process
GO:0050896	response to stimulus	3377	3377/21899	Biological Process
GO:0051704	multi-organism process	1529	1529/21899	Biological Process
GO:0065007	biological regulation	4406	4406/21899	Biological Process
GO:0016020	membrane	2777	2777/21899	Cellular Component
GO:0005623	cell	6433	6433/21899	Cellular Component
GO:0043226	organelle	4785	4785/21899	Cellular Component
GO:0044422	organelle part	3039	3039/21899	Cellular Component
GO:0044425	membrane part	1671	1671/21899	Cellular Component
GO:0044464	cell part	6433	6433/21899	Cellular Component
GO:0003824	catalytic activity	3293	3293/21899	Molecular Function
GO:0005488	binding	3313	3313/21899	Molecular Function
GO:0050896	response to stimulus	3377	3377/21899	Biological Process
GO:0005623	cell	6433	6433/21899	Cellular Component
GO:0043226	organelle	4785	4785/21899	Cellular Component
GO:0044464	cell part	6433	6433/21899	Cellular Component
GO:0003824	catalytic activity	3293	3293/21899	Molecular Function
GO:0009987	cellular process	7127	7127/21899	Biological Process
GO:0040011	locomotion	1300	1300/21899	Biological Process
GO:0051179	localization	2660	2660/21899	Biological Process
GO:0016020	membrane	2777	2777/21899	Cellular Component
GO:0005623	cell	6433	6433/21899	Cellular Component
GO:0043226	organelle	4785	4785/21899	Cellular Component
GO:0044464	cell part	6433	6433/21899	Cellular Component
GO:0008152	metabolic process	5601	5601/21899	Biological Process
GO:0009987	cellular process	7127	7127/21899	Biological Process
GO:0005488	binding	3313	3313/21899	Molecular Function
GO:0005623	cell	6433	6433/21899	Cellular Component
GO:0043226	organelle	4785	4785/21899	Cellular Component
GO:0044422	organelle part	3039	3039/21899	Cellular Component
GO:0044464	cell part	6433	6433/21899	Cellular Component
GO:0008152	metabolic process	5601	5601/21899	Biological Process
GO:0007610	behavior	821	821/21899	Biological Process
GO:0008283	cell proliferation	583	583/21899	Biological Process
GO:0009987	cellular process	7127	7127/21899	Biological Process
GO:0023052	signaling	2163	2163/21899	Biological Process
GO:0032501	multicellular organismal process	4507	4507/21899	Biological Process
GO:0032502	developmental process	4127	4127/21899	Biological Process
GO:0048518	positive regulation of biological process	1738	1738/21899	Biological Process
GO:0048519	negative regulation of biological process	1649	1649/21899	Biological Process
GO:0050789	regulation of biological process	4093	4093/21899	Biological Process
GO:0050896	response to stimulus	3377	3377/21899	Biological Process
GO:0065007	biological regulation	4406	4406/21899	Biological Process
GO:0005623	cell	6433	6433/21899	Cellular Component
GO:0043226	organelle	4785	4785/21899	Cellular Component
GO:0044464	cell part	6433	6433/21899	Cellular Component
GO:0140110	transcription regulator activity	571	571/21899	Molecular Function
GO:0005488	binding	3313	3313/21899	Molecular Function
GO:0009987	cellular process	7127	7127/21899	Biological Process
GO:0071840	cellular component organization or biogenesis	3175	3175/21899	Biological Process
GO:0005576	extracellular region	694	694/21899	Cellular Component
GO:0044421	extracellular region part	382	382/21899	Cellular Component
GO:0005198	structural molecule activity	567	567/21899	Molecular Function
GO:0008152	metabolic process	5601	5601/21899	Biological Process
GO:0002376	immune system process	581	581/21899	Biological Process
GO:0009987	cellular process	7127	7127/21899	Biological Process
GO:0023052	signaling	2163	2163/21899	Biological Process
GO:0032501	multicellular organismal process	4507	4507/21899	Biological Process
GO:0032502	developmental process	4127	4127/21899	Biological Process
GO:0040011	locomotion	1300	1300/21899	Biological Process
GO:0048518	positive regulation of biological process	1738	1738/21899	Biological Process
GO:0048519	negative regulation of biological process	1649	1649/21899	Biological Process
GO:0050789	regulation of biological process	4093	4093/21899	Biological Process
GO:0050896	response to stimulus	3377	3377/21899	Biological Process
GO:0051179	localization	2660	2660/21899	Biological Process
GO:0051704	multi-organism process	1529	1529/21899	Biological Process
GO:0065007	biological regulation	4406	4406/21899	Biological Process
GO:0071840	cellular component organization or biogenesis	3175	3175/21899	Biological Process
GO:0016020	membrane	2777	2777/21899	Cellular Component
GO:0005623	cell	6433	6433/21899	Cellular Component
GO:0044464	cell part	6433	6433/21899	Cellular Component
GO:0003824	catalytic activity	3293	3293/21899	Molecular Function
GO:0005488	binding	3313	3313/21899	Molecular Function
GO:0060089	molecular transducer activity	539	539/21899	Molecular Function
GO:0008152	metabolic process	5601	5601/21899	Biological Process
GO:0003824	catalytic activity	3293	3293/21899	Molecular Function
GO:0008152	metabolic process	5601	5601/21899	Biological Process
GO:0003824	catalytic activity	3293	3293/21899	Molecular Function
GO:0009987	cellular process	7127	7127/21899	Biological Process
GO:0051179	localization	2660	2660/21899	Biological Process
GO:0016020	membrane	2777	2777/21899	Cellular Component
GO:0044425	membrane part	1671	1671/21899	Cellular Component
GO:0005215	transporter activity	768	768/21899	Molecular Function
GO:0005623	cell	6433	6433/21899	Cellular Component
GO:0043226	organelle	4785	4785/21899	Cellular Component
GO:0044464	cell part	6433	6433/21899	Cellular Component
GO:0009987	cellular process	7127	7127/21899	Biological Process
GO:0051179	localization	2660	2660/21899	Biological Process
GO:0005215	transporter activity	768	768/21899	Molecular Function
GO:0008152	metabolic process	5601	5601/21899	Biological Process
GO:0040007	growth	1034	1034/21899	Biological Process
GO:0009987	cellular process	7127	7127/21899	Biological Process
GO:0016020	membrane	2777	2777/21899	Cellular Component
GO:0005576	extracellular region	694	694/21899	Cellular Component
GO:0005623	cell	6433	6433/21899	Cellular Component
GO:0044464	cell part	6433	6433/21899	Cellular Component
GO:0005488	binding	3313	3313/21899	Molecular Function
GO:0002376	immune system process	581	581/21899	Biological Process
GO:0008283	cell proliferation	583	583/21899	Biological Process
GO:0009987	cellular process	7127	7127/21899	Biological Process
GO:0032501	multicellular organismal process	4507	4507/21899	Biological Process
GO:0032502	developmental process	4127	4127/21899	Biological Process
GO:0050789	regulation of biological process	4093	4093/21899	Biological Process
GO:0050896	response to stimulus	3377	3377/21899	Biological Process
GO:0051179	localization	2660	2660/21899	Biological Process
GO:0065007	biological regulation	4406	4406/21899	Biological Process
GO:0016020	membrane	2777	2777/21899	Cellular Component
GO:0005623	cell	6433	6433/21899	Cellular Component
GO:0032991	protein-containing complex	2441	2441/21899	Cellular Component
GO:0043226	organelle	4785	4785/21899	Cellular Component
GO:0044422	organelle part	3039	3039/21899	Cellular Component
GO:0044425	membrane part	1671	1671/21899	Cellular Component
GO:0044464	cell part	6433	6433/21899	Cellular Component
GO:0005215	transporter activity	768	768/21899	Molecular Function
GO:0009987	cellular process	7127	7127/21899	Biological Process
GO:0071840	cellular component organization or biogenesis	3175	3175/21899	Biological Process
GO:0005576	extracellular region	694	694/21899	Cellular Component
GO:0044421	extracellular region part	382	382/21899	Cellular Component
GO:0005198	structural molecule activity	567	567/21899	Molecular Function
GO:0008152	metabolic process	5601	5601/21899	Biological Process
GO:0009987	cellular process	7127	7127/21899	Biological Process
GO:0023052	signaling	2163	2163/21899	Biological Process
GO:0050789	regulation of biological process	4093	4093/21899	Biological Process
GO:0050896	response to stimulus	3377	3377/21899	Biological Process
GO:0065007	biological regulation	4406	4406/21899	Biological Process
GO:0071840	cellular component organization or biogenesis	3175	3175/21899	Biological Process
GO:0003824	catalytic activity	3293	3293/21899	Molecular Function
GO:0060089	molecular transducer activity	539	539/21899	Molecular Function
GO:0009987	cellular process	7127	7127/21899	Biological Process
GO:0032501	multicellular organismal process	4507	4507/21899	Biological Process
GO:0032502	developmental process	4127	4127/21899	Biological Process
GO:0016020	membrane	2777	2777/21899	Cellular Component
GO:0008152	metabolic process	5601	5601/21899	Biological Process
GO:0003824	catalytic activity	3293	3293/21899	Molecular Function
GO:0000003	reproduction	1700	1700/21899	Biological Process
GO:0040007	growth	1034	1034/21899	Biological Process
GO:0009987	cellular process	7127	7127/21899	Biological Process
GO:0022414	reproductive process	1537	1537/21899	Biological Process
GO:0032501	multicellular organismal process	4507	4507/21899	Biological Process
GO:0032502	developmental process	4127	4127/21899	Biological Process
GO:0048518	positive regulation of biological process	1738	1738/21899	Biological Process
GO:0050789	regulation of biological process	4093	4093/21899	Biological Process
GO:0051179	localization	2660	2660/21899	Biological Process
GO:0051704	multi-organism process	1529	1529/21899	Biological Process
GO:0065007	biological regulation	4406	4406/21899	Biological Process
GO:0071840	cellular component organization or biogenesis	3175	3175/21899	Biological Process
GO:0005623	cell	6433	6433/21899	Cellular Component
GO:0044464	cell part	6433	6433/21899	Cellular Component
GO:0005488	binding	3313	3313/21899	Molecular Function
GO:0000003	reproduction	1700	1700/21899	Biological Process
GO:0040007	growth	1034	1034/21899	Biological Process
GO:0009987	cellular process	7127	7127/21899	Biological Process
GO:0022414	reproductive process	1537	1537/21899	Biological Process
GO:0032501	multicellular organismal process	4507	4507/21899	Biological Process
GO:0032502	developmental process	4127	4127/21899	Biological Process
GO:0048518	positive regulation of biological process	1738	1738/21899	Biological Process
GO:0050789	regulation of biological process	4093	4093/21899	Biological Process
GO:0051179	localization	2660	2660/21899	Biological Process
GO:0051704	multi-organism process	1529	1529/21899	Biological Process
GO:0065007	biological regulation	4406	4406/21899	Biological Process
GO:0071840	cellular component organization or biogenesis	3175	3175/21899	Biological Process
GO:0005623	cell	6433	6433/21899	Cellular Component
GO:0044464	cell part	6433	6433/21899	Cellular Component
GO:0005488	binding	3313	3313/21899	Molecular Function
GO:0009987	cellular process	7127	7127/21899	Biological Process
GO:0032501	multicellular organismal process	4507	4507/21899	Biological Process
GO:0032502	developmental process	4127	4127/21899	Biological Process
GO:0048518	positive regulation of biological process	1738	1738/21899	Biological Process
GO:0050789	regulation of biological process	4093	4093/21899	Biological Process
GO:0065007	biological regulation	4406	4406/21899	Biological Process
GO:0071840	cellular component organization or biogenesis	3175	3175/21899	Biological Process
GO:0005488	binding	3313	3313/21899	Molecular Function
GO:0009987	cellular process	7127	7127/21899	Biological Process
GO:0023052	signaling	2163	2163/21899	Biological Process
GO:0032501	multicellular organismal process	4507	4507/21899	Biological Process
GO:0051179	localization	2660	2660/21899	Biological Process
GO:0065007	biological regulation	4406	4406/21899	Biological Process
GO:0071840	cellular component organization or biogenesis	3175	3175/21899	Biological Process
GO:0016020	membrane	2777	2777/21899	Cellular Component
GO:0005623	cell	6433	6433/21899	Cellular Component
GO:0043226	organelle	4785	4785/21899	Cellular Component
GO:0044425	membrane part	1671	1671/21899	Cellular Component
GO:0044456	synapse part	249	249/21899	Cellular Component
GO:0044464	cell part	6433	6433/21899	Cellular Component
GO:0045202	synapse	356	356/21899	Cellular Component
GO:0005488	binding	3313	3313/21899	Molecular Function
GO:0009987	cellular process	7127	7127/21899	Biological Process
GO:0065007	biological regulation	4406	4406/21899	Biological Process
GO:0071840	cellular component organization or biogenesis	3175	3175/21899	Biological Process
GO:0008152	metabolic process	5601	5601/21899	Biological Process
GO:0009987	cellular process	7127	7127/21899	Biological Process
GO:0050789	regulation of biological process	4093	4093/21899	Biological Process
GO:0065007	biological regulation	4406	4406/21899	Biological Process
GO:0005623	cell	6433	6433/21899	Cellular Component
GO:0043226	organelle	4785	4785/21899	Cellular Component
GO:0044464	cell part	6433	6433/21899	Cellular Component
GO:0005488	binding	3313	3313/21899	Molecular Function
GO:0005623	cell	6433	6433/21899	Cellular Component
GO:0044464	cell part	6433	6433/21899	Cellular Component
GO:0007610	behavior	821	821/21899	Biological Process
GO:0009987	cellular process	7127	7127/21899	Biological Process
GO:0032501	multicellular organismal process	4507	4507/21899	Biological Process
GO:0050896	response to stimulus	3377	3377/21899	Biological Process
GO:0005623	cell	6433	6433/21899	Cellular Component
GO:0032991	protein-containing complex	2441	2441/21899	Cellular Component
GO:0043226	organelle	4785	4785/21899	Cellular Component
GO:0044422	organelle part	3039	3039/21899	Cellular Component
GO:0044464	cell part	6433	6433/21899	Cellular Component
GO:0005488	binding	3313	3313/21899	Molecular Function
GO:0000003	reproduction	1700	1700/21899	Biological Process
GO:0008152	metabolic process	5601	5601/21899	Biological Process
GO:0007610	behavior	821	821/21899	Biological Process
GO:0009987	cellular process	7127	7127/21899	Biological Process
GO:0022414	reproductive process	1537	1537/21899	Biological Process
GO:0023052	signaling	2163	2163/21899	Biological Process
GO:0032501	multicellular organismal process	4507	4507/21899	Biological Process
GO:0032502	developmental process	4127	4127/21899	Biological Process
GO:0050789	regulation of biological process	4093	4093/21899	Biological Process
GO:0050896	response to stimulus	3377	3377/21899	Biological Process
GO:0051704	multi-organism process	1529	1529/21899	Biological Process
GO:0065007	biological regulation	4406	4406/21899	Biological Process
GO:0071840	cellular component organization or biogenesis	3175	3175/21899	Biological Process
GO:0016020	membrane	2777	2777/21899	Cellular Component
GO:0005623	cell	6433	6433/21899	Cellular Component
GO:0032991	protein-containing complex	2441	2441/21899	Cellular Component
GO:0044425	membrane part	1671	1671/21899	Cellular Component
GO:0044456	synapse part	249	249/21899	Cellular Component
GO:0044464	cell part	6433	6433/21899	Cellular Component
GO:0045202	synapse	356	356/21899	Cellular Component
GO:0003824	catalytic activity	3293	3293/21899	Molecular Function
GO:0005488	binding	3313	3313/21899	Molecular Function
GO:0000003	reproduction	1700	1700/21899	Biological Process
GO:0008152	metabolic process	5601	5601/21899	Biological Process
GO:0040007	growth	1034	1034/21899	Biological Process
GO:0009987	cellular process	7127	7127/21899	Biological Process
GO:0032501	multicellular organismal process	4507	4507/21899	Biological Process
GO:0032502	developmental process	4127	4127/21899	Biological Process
GO:0071840	cellular component organization or biogenesis	3175	3175/21899	Biological Process
GO:0005623	cell	6433	6433/21899	Cellular Component
GO:0031974	membrane-enclosed lumen	1229	1229/21899	Cellular Component
GO:0032991	protein-containing complex	2441	2441/21899	Cellular Component
GO:0043226	organelle	4785	4785/21899	Cellular Component
GO:0044422	organelle part	3039	3039/21899	Cellular Component
GO:0044464	cell part	6433	6433/21899	Cellular Component
GO:0003824	catalytic activity	3293	3293/21899	Molecular Function
GO:0005488	binding	3313	3313/21899	Molecular Function
GO:0008152	metabolic process	5601	5601/21899	Biological Process
GO:0009987	cellular process	7127	7127/21899	Biological Process
GO:0048518	positive regulation of biological process	1738	1738/21899	Biological Process
GO:0048519	negative regulation of biological process	1649	1649/21899	Biological Process
GO:0050789	regulation of biological process	4093	4093/21899	Biological Process
GO:0065007	biological regulation	4406	4406/21899	Biological Process
GO:0071840	cellular component organization or biogenesis	3175	3175/21899	Biological Process
GO:0005623	cell	6433	6433/21899	Cellular Component
GO:0031974	membrane-enclosed lumen	1229	1229/21899	Cellular Component
GO:0032991	protein-containing complex	2441	2441/21899	Cellular Component
GO:0043226	organelle	4785	4785/21899	Cellular Component
GO:0044422	organelle part	3039	3039/21899	Cellular Component
GO:0044464	cell part	6433	6433/21899	Cellular Component
GO:0140110	transcription regulator activity	571	571/21899	Molecular Function
GO:0003824	catalytic activity	3293	3293/21899	Molecular Function
GO:0000003	reproduction	1700	1700/21899	Biological Process
GO:0008152	metabolic process	5601	5601/21899	Biological Process
GO:0040007	growth	1034	1034/21899	Biological Process
GO:0007610	behavior	821	821/21899	Biological Process
GO:0008283	cell proliferation	583	583/21899	Biological Process
GO:0009987	cellular process	7127	7127/21899	Biological Process
GO:0022414	reproductive process	1537	1537/21899	Biological Process
GO:0032501	multicellular organismal process	4507	4507/21899	Biological Process
GO:0032502	developmental process	4127	4127/21899	Biological Process
GO:0040011	locomotion	1300	1300/21899	Biological Process
GO:0050789	regulation of biological process	4093	4093/21899	Biological Process
GO:0050896	response to stimulus	3377	3377/21899	Biological Process
GO:0051179	localization	2660	2660/21899	Biological Process
GO:0051704	multi-organism process	1529	1529/21899	Biological Process
GO:0065007	biological regulation	4406	4406/21899	Biological Process
GO:0071840	cellular component organization or biogenesis	3175	3175/21899	Biological Process
GO:0005623	cell	6433	6433/21899	Cellular Component
GO:0031974	membrane-enclosed lumen	1229	1229/21899	Cellular Component
GO:0032991	protein-containing complex	2441	2441/21899	Cellular Component
GO:0043226	organelle	4785	4785/21899	Cellular Component
GO:0044422	organelle part	3039	3039/21899	Cellular Component
GO:0044464	cell part	6433	6433/21899	Cellular Component
GO:0003824	catalytic activity	3293	3293/21899	Molecular Function
GO:0008152	metabolic process	5601	5601/21899	Biological Process
GO:0003824	catalytic activity	3293	3293/21899	Molecular Function
GO:0000003	reproduction	1700	1700/21899	Biological Process
GO:0009987	cellular process	7127	7127/21899	Biological Process
GO:0022414	reproductive process	1537	1537/21899	Biological Process
GO:0032501	multicellular organismal process	4507	4507/21899	Biological Process
GO:0032502	developmental process	4127	4127/21899	Biological Process
GO:0051704	multi-organism process	1529	1529/21899	Biological Process
GO:0016020	membrane	2777	2777/21899	Cellular Component
GO:0005623	cell	6433	6433/21899	Cellular Component
GO:0032991	protein-containing complex	2441	2441/21899	Cellular Component
GO:0043226	organelle	4785	4785/21899	Cellular Component
GO:0044425	membrane part	1671	1671/21899	Cellular Component
GO:0044464	cell part	6433	6433/21899	Cellular Component
GO:0009987	cellular process	7127	7127/21899	Biological Process
GO:0023052	signaling	2163	2163/21899	Biological Process
GO:0032501	multicellular organismal process	4507	4507/21899	Biological Process
GO:0050789	regulation of biological process	4093	4093/21899	Biological Process
GO:0050896	response to stimulus	3377	3377/21899	Biological Process
GO:0065007	biological regulation	4406	4406/21899	Biological Process
GO:0016020	membrane	2777	2777/21899	Cellular Component
GO:0044425	membrane part	1671	1671/21899	Cellular Component
GO:0060089	molecular transducer activity	539	539/21899	Molecular Function
GO:0008152	metabolic process	5601	5601/21899	Biological Process
GO:0009987	cellular process	7127	7127/21899	Biological Process
GO:0023052	signaling	2163	2163/21899	Biological Process
GO:0050789	regulation of biological process	4093	4093/21899	Biological Process
GO:0050896	response to stimulus	3377	3377/21899	Biological Process
GO:0065007	biological regulation	4406	4406/21899	Biological Process
GO:0016020	membrane	2777	2777/21899	Cellular Component
GO:0005623	cell	6433	6433/21899	Cellular Component
GO:0044425	membrane part	1671	1671/21899	Cellular Component
GO:0044464	cell part	6433	6433/21899	Cellular Component
GO:0003824	catalytic activity	3293	3293/21899	Molecular Function
GO:0005488	binding	3313	3313/21899	Molecular Function
GO:0060089	molecular transducer activity	539	539/21899	Molecular Function
GO:0008152	metabolic process	5601	5601/21899	Biological Process
GO:0002376	immune system process	581	581/21899	Biological Process
GO:0009987	cellular process	7127	7127/21899	Biological Process
GO:0023052	signaling	2163	2163/21899	Biological Process
GO:0032501	multicellular organismal process	4507	4507/21899	Biological Process
GO:0032502	developmental process	4127	4127/21899	Biological Process
GO:0043473	pigmentation	120	120/21899	Biological Process
GO:0048519	negative regulation of biological process	1649	1649/21899	Biological Process
GO:0050789	regulation of biological process	4093	4093/21899	Biological Process
GO:0050896	response to stimulus	3377	3377/21899	Biological Process
GO:0051704	multi-organism process	1529	1529/21899	Biological Process
GO:0065007	biological regulation	4406	4406/21899	Biological Process
GO:0003824	catalytic activity	3293	3293/21899	Molecular Function
GO:0016209	antioxidant activity	57	57/21899	Molecular Function
GO:0008152	metabolic process	5601	5601/21899	Biological Process
GO:0009987	cellular process	7127	7127/21899	Biological Process
GO:0032501	multicellular organismal process	4507	4507/21899	Biological Process
GO:0032502	developmental process	4127	4127/21899	Biological Process
GO:0048518	positive regulation of biological process	1738	1738/21899	Biological Process
GO:0050789	regulation of biological process	4093	4093/21899	Biological Process
GO:0065007	biological regulation	4406	4406/21899	Biological Process
GO:0005623	cell	6433	6433/21899	Cellular Component
GO:0043226	organelle	4785	4785/21899	Cellular Component
GO:0044464	cell part	6433	6433/21899	Cellular Component
GO:0140110	transcription regulator activity	571	571/21899	Molecular Function
GO:0008152	metabolic process	5601	5601/21899	Biological Process
GO:0009987	cellular process	7127	7127/21899	Biological Process
GO:0022610	biological adhesion	423	423/21899	Biological Process
GO:0032502	developmental process	4127	4127/21899	Biological Process
GO:0050789	regulation of biological process	4093	4093/21899	Biological Process
GO:0065007	biological regulation	4406	4406/21899	Biological Process
GO:0071840	cellular component organization or biogenesis	3175	3175/21899	Biological Process
GO:0003824	catalytic activity	3293	3293/21899	Molecular Function
GO:0008152	metabolic process	5601	5601/21899	Biological Process
GO:0009987	cellular process	7127	7127/21899	Biological Process
GO:0048519	negative regulation of biological process	1649	1649/21899	Biological Process
GO:0050789	regulation of biological process	4093	4093/21899	Biological Process
GO:0065007	biological regulation	4406	4406/21899	Biological Process
GO:0005623	cell	6433	6433/21899	Cellular Component
GO:0043226	organelle	4785	4785/21899	Cellular Component
GO:0044422	organelle part	3039	3039/21899	Cellular Component
GO:0044464	cell part	6433	6433/21899	Cellular Component
GO:0005488	binding	3313	3313/21899	Molecular Function
GO:0009987	cellular process	7127	7127/21899	Biological Process
GO:0051179	localization	2660	2660/21899	Biological Process
GO:0005215	transporter activity	768	768/21899	Molecular Function
GO:0009987	cellular process	7127	7127/21899	Biological Process
GO:0023052	signaling	2163	2163/21899	Biological Process
GO:0032501	multicellular organismal process	4507	4507/21899	Biological Process
GO:0032502	developmental process	4127	4127/21899	Biological Process
GO:0050789	regulation of biological process	4093	4093/21899	Biological Process
GO:0050896	response to stimulus	3377	3377/21899	Biological Process
GO:0065007	biological regulation	4406	4406/21899	Biological Process
GO:0016020	membrane	2777	2777/21899	Cellular Component
GO:0044425	membrane part	1671	1671/21899	Cellular Component
GO:0060089	molecular transducer activity	539	539/21899	Molecular Function
GO:0008152	metabolic process	5601	5601/21899	Biological Process
GO:0009987	cellular process	7127	7127/21899	Biological Process
GO:0048519	negative regulation of biological process	1649	1649/21899	Biological Process
GO:0050789	regulation of biological process	4093	4093/21899	Biological Process
GO:0050896	response to stimulus	3377	3377/21899	Biological Process
GO:0065007	biological regulation	4406	4406/21899	Biological Process
GO:0071840	cellular component organization or biogenesis	3175	3175/21899	Biological Process
GO:0016020	membrane	2777	2777/21899	Cellular Component
GO:0005623	cell	6433	6433/21899	Cellular Component
GO:0031974	membrane-enclosed lumen	1229	1229/21899	Cellular Component
GO:0043226	organelle	4785	4785/21899	Cellular Component
GO:0044422	organelle part	3039	3039/21899	Cellular Component
GO:0044464	cell part	6433	6433/21899	Cellular Component
GO:0003824	catalytic activity	3293	3293/21899	Molecular Function
GO:0005488	binding	3313	3313/21899	Molecular Function
GO:0008152	metabolic process	5601	5601/21899	Biological Process
GO:0009987	cellular process	7127	7127/21899	Biological Process
GO:0023052	signaling	2163	2163/21899	Biological Process
GO:0048518	positive regulation of biological process	1738	1738/21899	Biological Process
GO:0050789	regulation of biological process	4093	4093/21899	Biological Process
GO:0050896	response to stimulus	3377	3377/21899	Biological Process
GO:0065007	biological regulation	4406	4406/21899	Biological Process
GO:0005623	cell	6433	6433/21899	Cellular Component
GO:0031974	membrane-enclosed lumen	1229	1229/21899	Cellular Component
GO:0032991	protein-containing complex	2441	2441/21899	Cellular Component
GO:0043226	organelle	4785	4785/21899	Cellular Component
GO:0044422	organelle part	3039	3039/21899	Cellular Component
GO:0044464	cell part	6433	6433/21899	Cellular Component
GO:0140110	transcription regulator activity	571	571/21899	Molecular Function
GO:0005488	binding	3313	3313/21899	Molecular Function
GO:0098772	molecular function regulator	420	420/21899	Molecular Function
GO:0009987	cellular process	7127	7127/21899	Biological Process
GO:0051179	localization	2660	2660/21899	Biological Process
GO:0005215	transporter activity	768	768/21899	Molecular Function
GO:0000003	reproduction	1700	1700/21899	Biological Process
GO:0008152	metabolic process	5601	5601/21899	Biological Process
GO:0002376	immune system process	581	581/21899	Biological Process
GO:0040007	growth	1034	1034/21899	Biological Process
GO:0007610	behavior	821	821/21899	Biological Process
GO:0009987	cellular process	7127	7127/21899	Biological Process
GO:0022414	reproductive process	1537	1537/21899	Biological Process
GO:0022610	biological adhesion	423	423/21899	Biological Process
GO:0023052	signaling	2163	2163/21899	Biological Process
GO:0032501	multicellular organismal process	4507	4507/21899	Biological Process
GO:0032502	developmental process	4127	4127/21899	Biological Process
GO:0040011	locomotion	1300	1300/21899	Biological Process
GO:0048518	positive regulation of biological process	1738	1738/21899	Biological Process
GO:0050789	regulation of biological process	4093	4093/21899	Biological Process
GO:0050896	response to stimulus	3377	3377/21899	Biological Process
GO:0051179	localization	2660	2660/21899	Biological Process
GO:0051704	multi-organism process	1529	1529/21899	Biological Process
GO:0065007	biological regulation	4406	4406/21899	Biological Process
GO:0071840	cellular component organization or biogenesis	3175	3175/21899	Biological Process
GO:0016020	membrane	2777	2777/21899	Cellular Component
GO:0005623	cell	6433	6433/21899	Cellular Component
GO:0030054	cell junction	313	313/21899	Cellular Component
GO:0043226	organelle	4785	4785/21899	Cellular Component
GO:0044425	membrane part	1671	1671/21899	Cellular Component
GO:0044464	cell part	6433	6433/21899	Cellular Component
GO:0005488	binding	3313	3313/21899	Molecular Function
GO:0098772	molecular function regulator	420	420/21899	Molecular Function
GO:0060089	molecular transducer activity	539	539/21899	Molecular Function
GO:0005623	cell	6433	6433/21899	Cellular Component
GO:0043226	organelle	4785	4785/21899	Cellular Component
GO:0044464	cell part	6433	6433/21899	Cellular Component
GO:0008152	metabolic process	5601	5601/21899	Biological Process
GO:0009987	cellular process	7127	7127/21899	Biological Process
GO:0032501	multicellular organismal process	4507	4507/21899	Biological Process
GO:0032502	developmental process	4127	4127/21899	Biological Process
GO:0050896	response to stimulus	3377	3377/21899	Biological Process
GO:0065007	biological regulation	4406	4406/21899	Biological Process
GO:0005623	cell	6433	6433/21899	Cellular Component
GO:0044464	cell part	6433	6433/21899	Cellular Component
GO:0003824	catalytic activity	3293	3293/21899	Molecular Function
GO:0005488	binding	3313	3313/21899	Molecular Function
GO:0007610	behavior	821	821/21899	Biological Process
GO:0009987	cellular process	7127	7127/21899	Biological Process
GO:0023052	signaling	2163	2163/21899	Biological Process
GO:0032501	multicellular organismal process	4507	4507/21899	Biological Process
GO:0032502	developmental process	4127	4127/21899	Biological Process
GO:0040011	locomotion	1300	1300/21899	Biological Process
GO:0050789	regulation of biological process	4093	4093/21899	Biological Process
GO:0050896	response to stimulus	3377	3377/21899	Biological Process
GO:0051179	localization	2660	2660/21899	Biological Process
GO:0065007	biological regulation	4406	4406/21899	Biological Process
GO:0071840	cellular component organization or biogenesis	3175	3175/21899	Biological Process
GO:0005488	binding	3313	3313/21899	Molecular Function
GO:0060089	molecular transducer activity	539	539/21899	Molecular Function
GO:0009987	cellular process	7127	7127/21899	Biological Process
GO:0023052	signaling	2163	2163/21899	Biological Process
GO:0032501	multicellular organismal process	4507	4507/21899	Biological Process
GO:0032502	developmental process	4127	4127/21899	Biological Process
GO:0040011	locomotion	1300	1300/21899	Biological Process
GO:0048518	positive regulation of biological process	1738	1738/21899	Biological Process
GO:0048519	negative regulation of biological process	1649	1649/21899	Biological Process
GO:0050789	regulation of biological process	4093	4093/21899	Biological Process
GO:0050896	response to stimulus	3377	3377/21899	Biological Process
GO:0065007	biological regulation	4406	4406/21899	Biological Process
GO:0071840	cellular component organization or biogenesis	3175	3175/21899	Biological Process
GO:0005488	binding	3313	3313/21899	Molecular Function
GO:0060089	molecular transducer activity	539	539/21899	Molecular Function
GO:0000003	reproduction	1700	1700/21899	Biological Process
GO:0008152	metabolic process	5601	5601/21899	Biological Process
GO:0009987	cellular process	7127	7127/21899	Biological Process
GO:0022414	reproductive process	1537	1537/21899	Biological Process
GO:0032501	multicellular organismal process	4507	4507/21899	Biological Process
GO:0032502	developmental process	4127	4127/21899	Biological Process
GO:0050789	regulation of biological process	4093	4093/21899	Biological Process
GO:0051704	multi-organism process	1529	1529/21899	Biological Process
GO:0065007	biological regulation	4406	4406/21899	Biological Process
GO:0071840	cellular component organization or biogenesis	3175	3175/21899	Biological Process
GO:0005623	cell	6433	6433/21899	Cellular Component
GO:0032991	protein-containing complex	2441	2441/21899	Cellular Component
GO:0043226	organelle	4785	4785/21899	Cellular Component
GO:0044422	organelle part	3039	3039/21899	Cellular Component
GO:0044464	cell part	6433	6433/21899	Cellular Component
GO:0005488	binding	3313	3313/21899	Molecular Function
GO:0016020	membrane	2777	2777/21899	Cellular Component
GO:0009987	cellular process	7127	7127/21899	Biological Process
GO:0051179	localization	2660	2660/21899	Biological Process
GO:0005215	transporter activity	768	768/21899	Molecular Function
GO:0040007	growth	1034	1034/21899	Biological Process
GO:0009987	cellular process	7127	7127/21899	Biological Process
GO:0032501	multicellular organismal process	4507	4507/21899	Biological Process
GO:0032502	developmental process	4127	4127/21899	Biological Process
GO:0071840	cellular component organization or biogenesis	3175	3175/21899	Biological Process
GO:0005623	cell	6433	6433/21899	Cellular Component
GO:0030054	cell junction	313	313/21899	Cellular Component
GO:0044464	cell part	6433	6433/21899	Cellular Component
GO:0055044	symplast	14	14/21899	Cellular Component
GO:0005198	structural molecule activity	567	567/21899	Molecular Function
GO:0050896	response to stimulus	3377	3377/21899	Biological Process
GO:0008152	metabolic process	5601	5601/21899	Biological Process
GO:0009987	cellular process	7127	7127/21899	Biological Process
GO:0048518	positive regulation of biological process	1738	1738/21899	Biological Process
GO:0048519	negative regulation of biological process	1649	1649/21899	Biological Process
GO:0050789	regulation of biological process	4093	4093/21899	Biological Process
GO:0065007	biological regulation	4406	4406/21899	Biological Process
GO:0071840	cellular component organization or biogenesis	3175	3175/21899	Biological Process
GO:0005623	cell	6433	6433/21899	Cellular Component
GO:0031974	membrane-enclosed lumen	1229	1229/21899	Cellular Component
GO:0032991	protein-containing complex	2441	2441/21899	Cellular Component
GO:0043226	organelle	4785	4785/21899	Cellular Component
GO:0044422	organelle part	3039	3039/21899	Cellular Component
GO:0044464	cell part	6433	6433/21899	Cellular Component
GO:0140110	transcription regulator activity	571	571/21899	Molecular Function
GO:0003824	catalytic activity	3293	3293/21899	Molecular Function
GO:0005623	cell	6433	6433/21899	Cellular Component
GO:0044464	cell part	6433	6433/21899	Cellular Component
GO:0009987	cellular process	7127	7127/21899	Biological Process
GO:0023052	signaling	2163	2163/21899	Biological Process
GO:0032501	multicellular organismal process	4507	4507/21899	Biological Process
GO:0032502	developmental process	4127	4127/21899	Biological Process
GO:0050789	regulation of biological process	4093	4093/21899	Biological Process
GO:0050896	response to stimulus	3377	3377/21899	Biological Process
GO:0065007	biological regulation	4406	4406/21899	Biological Process
GO:0071840	cellular component organization or biogenesis	3175	3175/21899	Biological Process
GO:0016020	membrane	2777	2777/21899	Cellular Component
GO:0005623	cell	6433	6433/21899	Cellular Component
GO:0044425	membrane part	1671	1671/21899	Cellular Component
GO:0044464	cell part	6433	6433/21899	Cellular Component
GO:0060089	molecular transducer activity	539	539/21899	Molecular Function
GO:0008152	metabolic process	5601	5601/21899	Biological Process
GO:0009987	cellular process	7127	7127/21899	Biological Process
GO:0005623	cell	6433	6433/21899	Cellular Component
GO:0032991	protein-containing complex	2441	2441/21899	Cellular Component
GO:0043226	organelle	4785	4785/21899	Cellular Component
GO:0044422	organelle part	3039	3039/21899	Cellular Component
GO:0044464	cell part	6433	6433/21899	Cellular Component
GO:0000003	reproduction	1700	1700/21899	Biological Process
GO:0009987	cellular process	7127	7127/21899	Biological Process
GO:0022414	reproductive process	1537	1537/21899	Biological Process
GO:0022610	biological adhesion	423	423/21899	Biological Process
GO:0023052	signaling	2163	2163/21899	Biological Process
GO:0032501	multicellular organismal process	4507	4507/21899	Biological Process
GO:0032502	developmental process	4127	4127/21899	Biological Process
GO:0050789	regulation of biological process	4093	4093/21899	Biological Process
GO:0050896	response to stimulus	3377	3377/21899	Biological Process
GO:0051179	localization	2660	2660/21899	Biological Process
GO:0051704	multi-organism process	1529	1529/21899	Biological Process
GO:0065007	biological regulation	4406	4406/21899	Biological Process
GO:0016020	membrane	2777	2777/21899	Cellular Component
GO:0005623	cell	6433	6433/21899	Cellular Component
GO:0030054	cell junction	313	313/21899	Cellular Component
GO:0043226	organelle	4785	4785/21899	Cellular Component
GO:0044425	membrane part	1671	1671/21899	Cellular Component
GO:0044464	cell part	6433	6433/21899	Cellular Component
GO:0005215	transporter activity	768	768/21899	Molecular Function
GO:0008152	metabolic process	5601	5601/21899	Biological Process
GO:0009987	cellular process	7127	7127/21899	Biological Process
GO:0023052	signaling	2163	2163/21899	Biological Process
GO:0050789	regulation of biological process	4093	4093/21899	Biological Process
GO:0050896	response to stimulus	3377	3377/21899	Biological Process
GO:0065007	biological regulation	4406	4406/21899	Biological Process
GO:0003824	catalytic activity	3293	3293/21899	Molecular Function
GO:0060089	molecular transducer activity	539	539/21899	Molecular Function
GO:0005623	cell	6433	6433/21899	Cellular Component
GO:0043226	organelle	4785	4785/21899	Cellular Component
GO:0044464	cell part	6433	6433/21899	Cellular Component
GO:0008152	metabolic process	5601	5601/21899	Biological Process
GO:0009987	cellular process	7127	7127/21899	Biological Process
GO:0050789	regulation of biological process	4093	4093/21899	Biological Process
GO:0065007	biological regulation	4406	4406/21899	Biological Process
GO:0005623	cell	6433	6433/21899	Cellular Component
GO:0043226	organelle	4785	4785/21899	Cellular Component
GO:0044464	cell part	6433	6433/21899	Cellular Component
GO:0003824	catalytic activity	3293	3293/21899	Molecular Function
GO:0005488	binding	3313	3313/21899	Molecular Function
GO:0098772	molecular function regulator	420	420/21899	Molecular Function
GO:0000003	reproduction	1700	1700/21899	Biological Process
GO:0008152	metabolic process	5601	5601/21899	Biological Process
GO:0009987	cellular process	7127	7127/21899	Biological Process
GO:0022414	reproductive process	1537	1537/21899	Biological Process
GO:0032501	multicellular organismal process	4507	4507/21899	Biological Process
GO:0032502	developmental process	4127	4127/21899	Biological Process
GO:0048518	positive regulation of biological process	1738	1738/21899	Biological Process
GO:0050789	regulation of biological process	4093	4093/21899	Biological Process
GO:0051704	multi-organism process	1529	1529/21899	Biological Process
GO:0065007	biological regulation	4406	4406/21899	Biological Process
GO:0071840	cellular component organization or biogenesis	3175	3175/21899	Biological Process
GO:0005623	cell	6433	6433/21899	Cellular Component
GO:0044464	cell part	6433	6433/21899	Cellular Component
GO:0005488	binding	3313	3313/21899	Molecular Function
GO:0008152	metabolic process	5601	5601/21899	Biological Process
GO:0009987	cellular process	7127	7127/21899	Biological Process
GO:0023052	signaling	2163	2163/21899	Biological Process
GO:0032501	multicellular organismal process	4507	4507/21899	Biological Process
GO:0032502	developmental process	4127	4127/21899	Biological Process
GO:0050789	regulation of biological process	4093	4093/21899	Biological Process
GO:0050896	response to stimulus	3377	3377/21899	Biological Process
GO:0051179	localization	2660	2660/21899	Biological Process
GO:0065007	biological regulation	4406	4406/21899	Biological Process
GO:0071840	cellular component organization or biogenesis	3175	3175/21899	Biological Process
GO:0016020	membrane	2777	2777/21899	Cellular Component
GO:0005623	cell	6433	6433/21899	Cellular Component
GO:0043226	organelle	4785	4785/21899	Cellular Component
GO:0044422	organelle part	3039	3039/21899	Cellular Component
GO:0044425	membrane part	1671	1671/21899	Cellular Component
GO:0044464	cell part	6433	6433/21899	Cellular Component
GO:0008152	metabolic process	5601	5601/21899	Biological Process
GO:0009987	cellular process	7127	7127/21899	Biological Process
GO:0023052	signaling	2163	2163/21899	Biological Process
GO:0050789	regulation of biological process	4093	4093/21899	Biological Process
GO:0050896	response to stimulus	3377	3377/21899	Biological Process
GO:0065007	biological regulation	4406	4406/21899	Biological Process
GO:0016020	membrane	2777	2777/21899	Cellular Component
GO:0005623	cell	6433	6433/21899	Cellular Component
GO:0044425	membrane part	1671	1671/21899	Cellular Component
GO:0044464	cell part	6433	6433/21899	Cellular Component
GO:0003824	catalytic activity	3293	3293/21899	Molecular Function
GO:0005488	binding	3313	3313/21899	Molecular Function
GO:0060089	molecular transducer activity	539	539/21899	Molecular Function
GO:0016020	membrane	2777	2777/21899	Cellular Component
GO:0005623	cell	6433	6433/21899	Cellular Component
GO:0044464	cell part	6433	6433/21899	Cellular Component
GO:0008152	metabolic process	5601	5601/21899	Biological Process
GO:0003824	catalytic activity	3293	3293/21899	Molecular Function
GO:0008152	metabolic process	5601	5601/21899	Biological Process
GO:0003824	catalytic activity	3293	3293/21899	Molecular Function
GO:0009987	cellular process	7127	7127/21899	Biological Process
GO:0051179	localization	2660	2660/21899	Biological Process
GO:0005215	transporter activity	768	768/21899	Molecular Function
GO:0000003	reproduction	1700	1700/21899	Biological Process
GO:0009987	cellular process	7127	7127/21899	Biological Process
GO:0022414	reproductive process	1537	1537/21899	Biological Process
GO:0040011	locomotion	1300	1300/21899	Biological Process
GO:0051179	localization	2660	2660/21899	Biological Process
GO:0051704	multi-organism process	1529	1529/21899	Biological Process
GO:0016020	membrane	2777	2777/21899	Cellular Component
GO:0005623	cell	6433	6433/21899	Cellular Component
GO:0032991	protein-containing complex	2441	2441/21899	Cellular Component
GO:0043226	organelle	4785	4785/21899	Cellular Component
GO:0044425	membrane part	1671	1671/21899	Cellular Component
GO:0044464	cell part	6433	6433/21899	Cellular Component
GO:0040007	growth	1034	1034/21899	Biological Process
GO:0009987	cellular process	7127	7127/21899	Biological Process
GO:0022610	biological adhesion	423	423/21899	Biological Process
GO:0051704	multi-organism process	1529	1529/21899	Biological Process
GO:0098743	cell aggregation	10	10/21899	Biological Process
GO:0016020	membrane	2777	2777/21899	Cellular Component
GO:0005576	extracellular region	694	694/21899	Cellular Component
GO:0005623	cell	6433	6433/21899	Cellular Component
GO:0044464	cell part	6433	6433/21899	Cellular Component
GO:0008152	metabolic process	5601	5601/21899	Biological Process
GO:0009987	cellular process	7127	7127/21899	Biological Process
GO:0023052	signaling	2163	2163/21899	Biological Process
GO:0050789	regulation of biological process	4093	4093/21899	Biological Process
GO:0050896	response to stimulus	3377	3377/21899	Biological Process
GO:0065007	biological regulation	4406	4406/21899	Biological Process
GO:0016020	membrane	2777	2777/21899	Cellular Component
GO:0044425	membrane part	1671	1671/21899	Cellular Component
GO:0003824	catalytic activity	3293	3293/21899	Molecular Function
GO:0060089	molecular transducer activity	539	539/21899	Molecular Function
