# Supplementary material for: Chromosome Genome Assembly and Annotation of the Capitulum mitella With PacBio and Hi-C Sequencing Data
Source: Front Genet. 2021 Aug 18;12:707546. doi: 10.3389/fgene.2021.707546 (PMC8416341; doi:10.3389/fgene.2021.707546)
Supplement: Supplementary Table 8 — KEGG enrichment of genes that were specifically identified in C. mitella genome. [file Table_8.XLSX]

## Sheet: Sheet1
Table S8 KEGG enrichment of the specific genes identified in C.mitella
GID	Ko	Pathway	Pathway_Name	Pathway_Subclass
Cami_009417-RA	K13963	ko05146	Amoebiasis	Infectious diseases: Parasitic
Cami_009675-RA	K13963	ko05146	Amoebiasis	Infectious diseases: Parasitic
Cami_009677-RA	K02035	ko02024	Quorum sensing	Cellular community - prokaryotes
Cami_009677-RA	K13963	ko05146	Amoebiasis	Infectious diseases: Parasitic
Cami_009682-RA	K13963	ko05146	Amoebiasis	Infectious diseases: Parasitic
Cami_009683-RA	K13963	ko05146	Amoebiasis	Infectious diseases: Parasitic
Cami_017153-RA	K13963	ko05146	Amoebiasis	Infectious diseases: Parasitic
Cami_020939-RA	K13963	ko05146	Amoebiasis	Infectious diseases: Parasitic
Cami_020940-RA	K02035	ko02024	Quorum sensing	Cellular community - prokaryotes
Cami_020940-RA	K13963	ko05146	Amoebiasis	Infectious diseases: Parasitic
Cami_008795-RA	K14959	ko00310	Lysine degradation	Amino acid metabolism
Cami_009471-RA	K09186	ko00310	Lysine degradation	Amino acid metabolism
Cami_009471-RA	K09186	ko05202	Transcriptional misregulation in cancer	Cancers: Overview
Cami_009471-RA	K09186	ko04934	Cushing syndrome	Endocrine and metabolic diseases
Cami_012678-RA	K02184	ko04320	Dorso-ventral axis formation	Development
Cami_012678-RA	K05740	ko04510	Focal adhesion	Cellular community - eukaryotes
Cami_012678-RA	K05740	ko04810	Regulation of actin cytoskeleton	Cell motility
Cami_012678-RA	K05740	ko04933	AGE-RAGE signaling pathway in diabetic complications	Endocrine and metabolic diseases
Cami_012678-RA	K05740	ko05131	Shigellosis	Infectious diseases: Bacterial
Cami_013234-RA	K12472	ko04144	Endocytosis	Transport and catabolism
Cami_015115-RA	K05128	ko04360	Axon guidance	Development
Cami_015117-RA	K05128	ko04360	Axon guidance	Development
Cami_010271-RA	K04508	ko04013	MAPK signaling pathway - fly	Signal transduction
Cami_010271-RA	K04508	ko04310	Wnt signaling pathway	Signal transduction
Cami_010271-RB	K04508	ko04013	MAPK signaling pathway - fly	Signal transduction
Cami_010271-RB	K04508	ko04310	Wnt signaling pathway	Signal transduction
Cami_017254-RA	K00507	ko01040	Biosynthesis of unsaturated fatty acids	Lipid metabolism
Cami_017254-RA	K00507	ko04152	AMPK signaling pathway	Signal transduction
Cami_017254-RA	K00507	ko03320	PPAR signaling pathway	Endocrine system
Cami_017254-RA	K00507	ko04212	Longevity regulating pathway - worm	Aging
Cami_017275-RA	K14326	ko03013	RNA transport	Translation
Cami_017275-RA	K14326	ko03015	mRNA surveillance pathway	Translation
Cami_017314-RA	K08292	ko04152	AMPK signaling pathway	Signal transduction
Cami_017314-RA	K08292	ko04921	Oxytocin signaling pathway	Endocrine system
Cami_017378-RA	K03241	ko03013	RNA transport	Translation
Cami_017383-RB	K12182	ko04144	Endocytosis	Transport and catabolism
Cami_017383-RB	K12182	ko04145	Phagosome	Transport and catabolism
Cami_017394-RA	K12182	ko04144	Endocytosis	Transport and catabolism
Cami_017394-RA	K12182	ko04145	Phagosome	Transport and catabolism
Cami_017409-RA	K15015	ko04727	GABAergic synapse	Nervous system
Cami_017409-RA	K15015	ko04723	Retrograde endocannabinoid signaling	Nervous system
Cami_017409-RA	K15015	ko04721	Synaptic vesicle cycle	Nervous system
Cami_017409-RA	K15015	ko05032	Morphine addiction	Substance dependence
Cami_017409-RA	K15015	ko05033	Nicotine addiction	Substance dependence
Cami_017442-RA	K10352	ko04530	Tight junction	Cellular community - eukaryotes
Cami_017442-RA	K17751	ko04260	Cardiac muscle contraction	Circulatory system
Cami_017442-RA	K17751	ko04261	Adrenergic signaling in cardiomyocytes	Circulatory system
Cami_017442-RA	K17751	ko05416	Viral myocarditis	Cardiovascular diseases
Cami_017470-RA	K06071	ko04151	PI3K-Akt signaling pathway	Signal transduction
Cami_017470-RA	K06071	ko05132	Salmonella infection	Infectious diseases: Bacterial
Cami_017544-RA	K01315	ko04080	Neuroactive ligand-receptor interaction	Signaling molecules and interaction
Cami_017544-RA	K01315	ko04610	Complement and coagulation cascades	Immune system
Cami_017544-RA	K01315	ko05150	Staphylococcus aureus infection	Infectious diseases: Bacterial
Cami_017544-RA	K01315	ko05164	Influenza A	Infectious diseases: Viral
Cami_017544-RA	K01328	ko04610	Complement and coagulation cascades	Immune system
Cami_017602-RA	K12741	ko03040	Spliceosome	Transcription
Cami_017602-RA	K14411	ko03015	mRNA surveillance pathway	Translation
Cami_017605-RA	K14308	ko03013	RNA transport	Translation
Cami_017608-RA	K14297	ko03013	RNA transport	Translation
Cami_017608-RA	K14297	ko05164	Influenza A	Infectious diseases: Viral
Cami_017606-RB	K14308	ko03013	RNA transport	Translation
Cami_017606-RA	K14308	ko03013	RNA transport	Translation
Cami_017658-RA	K19946	ko04137	Mitophagy - animal	Transport and catabolism
Cami_017659-RA	K12619	ko03008	Ribosome biogenesis in eukaryotes	Translation
Cami_017659-RA	K12619	ko03018	RNA degradation	Folding, sorting and degradation
Cami_017657-RA	K19946	ko04137	Mitophagy - animal	Transport and catabolism
Cami_017713-RA	K01136	ko00531	Glycosaminoglycan degradation	Glycan biosynthesis and metabolism
Cami_017713-RA	K01136	ko04142	Lysosome	Transport and catabolism
Cami_017714-RA	K01136	ko00531	Glycosaminoglycan degradation	Glycan biosynthesis and metabolism
Cami_017714-RA	K01136	ko04142	Lysosome	Transport and catabolism
Cami_017720-RA	K05642	ko02010	ABC transporters	Membrane transport
Cami_017720-RA	K05642	ko04142	Lysosome	Transport and catabolism
Cami_017720-RA	K05643	ko02010	ABC transporters	Membrane transport
Cami_017728-RA	K13098	ko05202	Transcriptional misregulation in cancer	Cancers: Overview
Cami_017740-RA	K00286	ko00330	Arginine and proline metabolism	Amino acid metabolism
Cami_017762-RA	K04497	ko04013	MAPK signaling pathway - fly	Signal transduction
Cami_017762-RA	K04497	ko04310	Wnt signaling pathway	Signal transduction
Cami_017762-RA	K04497	ko04330	Notch signaling pathway	Signal transduction
Cami_017793-RA	K14688	ko04978	Mineral absorption	Digestive system
Cami_017813-RA	K00641	ko00920	Sulfur metabolism	Energy metabolism
Cami_017813-RA	K00641	ko00270	Cysteine and methionine metabolism	Amino acid metabolism
Cami_017813-RA	K10352	ko04530	Tight junction	Cellular community - eukaryotes
Cami_017813-RA	K17751	ko04260	Cardiac muscle contraction	Circulatory system
Cami_017813-RA	K17751	ko04261	Adrenergic signaling in cardiomyocytes	Circulatory system
Cami_017813-RA	K17751	ko05416	Viral myocarditis	Cardiovascular diseases
Cami_017813-RA	K18669	ko04111	Cell cycle - yeast	Cell growth and death
Cami_017819-RA	K08486	ko04130	SNARE interactions in vesicular transport	Folding, sorting and degradation
Cami_017819-RA	K08486	ko04721	Synaptic vesicle cycle	Nervous system
Cami_017878-RA	K18177	ko04714	Thermogenesis	Environmental adaptation
Cami_017885-RA	K08043	ko00230	Purine metabolism	Nucleotide metabolism
Cami_017885-RA	K08043	ko04015	Rap1 signaling pathway	Signal transduction
Cami_017885-RA	K08043	ko04371	Apelin signaling pathway	Signal transduction
Cami_017885-RA	K08043	ko04020	Calcium signaling pathway	Signal transduction
Cami_017885-RA	K08043	ko04072	Phospholipase D signaling pathway	Signal transduction
Cami_017885-RA	K08043	ko04024	cAMP signaling pathway	Signal transduction
Cami_017885-RA	K08043	ko04022	cGMP-PKG signaling pathway	Signal transduction
Cami_017885-RA	K08043	ko04114	Oocyte meiosis	Cell growth and death
Cami_017885-RA	K08043	ko04540	Gap junction	Cellular community - eukaryotes
Cami_017885-RA	K08043	ko04611	Platelet activation	Immune system
Cami_017885-RA	K08043	ko04062	Chemokine signaling pathway	Immune system
Cami_017885-RA	K08043	ko04911	Insulin secretion	Endocrine system
Cami_017885-RA	K08043	ko04923	Regulation of lipolysis in adipocytes	Endocrine system
Cami_017885-RA	K08043	ko04912	GnRH signaling pathway	Endocrine system
Cami_017885-RA	K08043	ko04913	Ovarian steroidogenesis	Endocrine system
Cami_017885-RA	K08043	ko04915	Estrogen signaling pathway	Endocrine system
Cami_017885-RA	K08043	ko04914	Progesterone-mediated oocyte maturation	Endocrine system
Cami_017885-RA	K08043	ko04921	Oxytocin signaling pathway	Endocrine system
Cami_017885-RA	K08043	ko04926	Relaxin signaling pathway	Endocrine system
Cami_017885-RA	K08043	ko04918	Thyroid hormone synthesis	Endocrine system
Cami_017885-RA	K08043	ko04928	Parathyroid hormone synthesis, secretion and action	Endocrine system
Cami_017885-RA	K08043	ko04916	Melanogenesis	Endocrine system
Cami_017885-RA	K08043	ko04925	Aldosterone synthesis and secretion	Endocrine system
Cami_017885-RA	K08043	ko04927	Cortisol synthesis and secretion	Endocrine system
Cami_017885-RA	K08043	ko04261	Adrenergic signaling in cardiomyocytes	Circulatory system
Cami_017885-RA	K08043	ko04270	Vascular smooth muscle contraction	Circulatory system
Cami_017885-RA	K08043	ko04970	Salivary secretion	Digestive system
Cami_017885-RA	K08043	ko04971	Gastric acid secretion	Digestive system
Cami_017885-RA	K08043	ko04972	Pancreatic secretion	Digestive system
Cami_017885-RA	K08043	ko04976	Bile secretion	Digestive system
Cami_017885-RA	K08043	ko04962	Vasopressin-regulated water reabsorption	Excretory system
Cami_017885-RA	K08043	ko04724	Glutamatergic synapse	Nervous system
Cami_017885-RA	K08043	ko04727	GABAergic synapse	Nervous system
Cami_017885-RA	K08043	ko04725	Cholinergic synapse	Nervous system
Cami_017885-RA	K08043	ko04723	Retrograde endocannabinoid signaling	Nervous system
Cami_017885-RA	K08043	ko04740	Olfactory transduction	Sensory system
Cami_017885-RA	K08043	ko04750	Inflammatory mediator regulation of TRP channels	Sensory system
Cami_017885-RA	K08043	ko04211	Longevity regulating pathway	Aging
Cami_017885-RA	K08043	ko04213	Longevity regulating pathway - multiple species	Aging
Cami_017885-RA	K08043	ko04713	Circadian entrainment	Environmental adaptation
Cami_017885-RA	K08043	ko04714	Thermogenesis	Environmental adaptation
Cami_017885-RA	K08043	ko05200	Pathways in cancer	Cancers: Overview
Cami_017885-RA	K08043	ko05032	Morphine addiction	Substance dependence
Cami_017885-RA	K08043	ko05414	Dilated cardiomyopathy (DCM)	Cardiovascular diseases
Cami_017885-RA	K08043	ko04934	Cushing syndrome	Endocrine and metabolic diseases
Cami_017885-RA	K08043	ko05110	Vibrio cholerae infection	Infectious diseases: Bacterial
Cami_017885-RA	K08043	ko05166	Human T-cell leukemia virus 1 infection	Infectious diseases: Viral
Cami_017885-RA	K08043	ko05163	Human cytomegalovirus infection	Infectious diseases: Viral
Cami_017885-RA	K08043	ko01522	Endocrine resistance	Drug resistance: Antineoplastic
Cami_017891-RA	K05193	ko04080	Neuroactive ligand-receptor interaction	Signaling molecules and interaction
Cami_017891-RA	K05195	ko04080	Neuroactive ligand-receptor interaction	Signaling molecules and interaction
Cami_017902-RA	K10352	ko04530	Tight junction	Cellular community - eukaryotes
Cami_017934-RA	K00746	ko00532	Glycosaminoglycan biosynthesis - chondroitin sulfate / dermatan sulfate	Glycan biosynthesis and metabolism
Cami_018004-RA	K06842	ko04360	Axon guidance	Development
Cami_018002-RA	K06842	ko04360	Axon guidance	Development
Cami_018133-RA	K03165	ko03440	Homologous recombination	Replication and repair
Cami_018133-RA	K03165	ko03460	Fanconi anemia pathway	Replication and repair
Cami_018146-RA	K03359	ko04120	Ubiquitin mediated proteolysis	Folding, sorting and degradation
Cami_018146-RA	K03359	ko04110	Cell cycle	Cell growth and death
Cami_018146-RA	K03359	ko04111	Cell cycle - yeast	Cell growth and death
Cami_018146-RA	K03359	ko04113	Meiosis - yeast	Cell growth and death
Cami_018146-RA	K03359	ko04114	Oocyte meiosis	Cell growth and death
Cami_018146-RA	K03359	ko04914	Progesterone-mediated oocyte maturation	Endocrine system
Cami_018146-RA	K03359	ko05166	Human T-cell leukemia virus 1 infection	Infectious diseases: Viral
Cami_018146-RA	K08959	ko04340	Hedgehog signaling pathway	Signal transduction
Cami_018146-RA	K08959	ko04390	Hippo signaling pathway	Signal transduction
Cami_018146-RA	K08959	ko04540	Gap junction	Cellular community - eukaryotes
Cami_018146-RA	K08959	ko04710	Circadian rhythm	Environmental adaptation
Cami_018146-RA	K08960	ko04310	Wnt signaling pathway	Signal transduction
Cami_018146-RA	K08960	ko04340	Hedgehog signaling pathway	Signal transduction
Cami_018146-RA	K08960	ko04341	Hedgehog signaling pathway - fly	Signal transduction
Cami_018146-RA	K08960	ko04390	Hippo signaling pathway	Signal transduction
Cami_018146-RA	K08960	ko04391	Hippo signaling pathway - fly	Signal transduction
Cami_018146-RA	K08960	ko04392	Hippo signaling pathway - multiple species	Signal transduction
Cami_018146-RA	K08960	ko04068	FoxO signaling pathway	Signal transduction
Cami_018146-RA	K08960	ko04710	Circadian rhythm	Environmental adaptation
Cami_018146-RA	K08960	ko04711	Circadian rhythm - fly	Environmental adaptation
Cami_018147-RA	K08960	ko04310	Wnt signaling pathway	Signal transduction
Cami_018147-RA	K08960	ko04340	Hedgehog signaling pathway	Signal transduction
Cami_018147-RA	K08960	ko04341	Hedgehog signaling pathway - fly	Signal transduction
Cami_018147-RA	K08960	ko04390	Hippo signaling pathway	Signal transduction
Cami_018147-RA	K08960	ko04391	Hippo signaling pathway - fly	Signal transduction
Cami_018147-RA	K08960	ko04392	Hippo signaling pathway - multiple species	Signal transduction
Cami_018147-RA	K08960	ko04068	FoxO signaling pathway	Signal transduction
Cami_018147-RA	K08960	ko04710	Circadian rhythm	Environmental adaptation
Cami_018147-RA	K08960	ko04711	Circadian rhythm - fly	Environmental adaptation
Cami_018161-RA	K10249	ko00062	Fatty acid elongation	Lipid metabolism
Cami_018161-RA	K10249	ko01040	Biosynthesis of unsaturated fatty acids	Lipid metabolism
Cami_021010-RA	K11674	ko05168	Herpes simplex infection	Infectious diseases: Viral
Cami_008186-RA	K00907	ko04371	Apelin signaling pathway	Signal transduction
Cami_008186-RA	K00907	ko04020	Calcium signaling pathway	Signal transduction
Cami_008186-RA	K00907	ko04022	cGMP-PKG signaling pathway	Signal transduction
Cami_008186-RA	K00907	ko04510	Focal adhesion	Cellular community - eukaryotes
Cami_008186-RA	K00907	ko04810	Regulation of actin cytoskeleton	Cell motility
Cami_008186-RA	K00907	ko04611	Platelet activation	Immune system
Cami_008186-RA	K00907	ko04921	Oxytocin signaling pathway	Endocrine system
Cami_008186-RA	K00907	ko04270	Vascular smooth muscle contraction	Circulatory system
Cami_008186-RA	K00907	ko04971	Gastric acid secretion	Digestive system
Cami_008293-RA	K11252	ko05203	Viral carcinogenesis	Cancers: Overview
Cami_008293-RA	K11252	ko05322	Systemic lupus erythematosus	Immune diseases
Cami_008293-RA	K11252	ko05034	Alcoholism	Substance dependence
Cami_008307-RA	K06237	ko04151	PI3K-Akt signaling pathway	Signal transduction
Cami_008307-RA	K06237	ko04512	ECM-receptor interaction	Signaling molecules and interaction
Cami_008307-RA	K06237	ko04510	Focal adhesion	Cellular community - eukaryotes
Cami_008307-RA	K06237	ko04926	Relaxin signaling pathway	Endocrine system
Cami_008307-RA	K06237	ko04974	Protein digestion and absorption	Digestive system
Cami_008307-RA	K06237	ko05200	Pathways in cancer	Cancers: Overview
Cami_008307-RA	K06237	ko05222	Small cell lung cancer	Cancers: Specific types
Cami_008307-RA	K06237	ko04933	AGE-RAGE signaling pathway in diabetic complications	Endocrine and metabolic diseases
Cami_008307-RA	K06237	ko05165	Human papillomavirus infection	Infectious diseases: Viral
Cami_008307-RA	K06237	ko05146	Amoebiasis	Infectious diseases: Parasitic
Cami_008385-RA	K03118	ko03060	Protein export	Folding, sorting and degradation
Cami_008385-RA	K03118	ko03070	Bacterial secretion system	Membrane transport
Cami_008385-RA	K03407	ko02020	Two-component system	Signal transduction
Cami_008385-RA	K03407	ko02030	Bacterial chemotaxis	Cell motility
Cami_008385-RA	K03572	ko03430	Mismatch repair	Replication and repair
Cami_008405-RA	K01313	ko04080	Neuroactive ligand-receptor interaction	Signaling molecules and interaction
Cami_008405-RA	K01313	ko04810	Regulation of actin cytoskeleton	Cell motility
Cami_008405-RA	K01313	ko04610	Complement and coagulation cascades	Immune system
Cami_008405-RA	K01315	ko04080	Neuroactive ligand-receptor interaction	Signaling molecules and interaction
Cami_008405-RA	K01315	ko04610	Complement and coagulation cascades	Immune system
Cami_008405-RA	K01315	ko05150	Staphylococcus aureus infection	Infectious diseases: Bacterial
Cami_008405-RA	K01315	ko05164	Influenza A	Infectious diseases: Viral
Cami_008408-RA	K06233	ko04340	Hedgehog signaling pathway	Signal transduction
Cami_008408-RA	K06233	ko04918	Thyroid hormone synthesis	Endocrine system
Cami_008408-RA	K06233	ko04979	Cholesterol metabolism	Digestive system
Cami_008527-RA	K01365	ko04145	Phagosome	Transport and catabolism
Cami_008527-RA	K01365	ko04142	Lysosome	Transport and catabolism
Cami_008527-RA	K01365	ko04140	Autophagy - animal	Transport and catabolism
Cami_008527-RA	K01365	ko04210	Apoptosis	Cell growth and death
Cami_008527-RA	K01365	ko04612	Antigen processing and presentation	Immune system
Cami_008527-RA	K01365	ko05205	Proteoglycans in cancer	Cancers: Overview
Cami_008527-RA	K01365	ko05323	Rheumatoid arthritis	Immune diseases
Cami_008527-RA	K01365	ko05418	Fluid shear stress and atherosclerosis	Cardiovascular diseases
Cami_008527-RA	K01368	ko04145	Phagosome	Transport and catabolism
Cami_008527-RA	K01368	ko04142	Lysosome	Transport and catabolism
Cami_008527-RA	K01368	ko04210	Apoptosis	Cell growth and death
Cami_008527-RA	K01368	ko04612	Antigen processing and presentation	Immune system
Cami_008527-RA	K01368	ko05152	Tuberculosis	Infectious diseases: Bacterial
Cami_008600-RA	K07874	ko05134	Legionellosis	Infectious diseases: Bacterial
Cami_008632-RB	K02685	ko00230	Purine metabolism	Nucleotide metabolism
Cami_008632-RB	K02685	ko00240	Pyrimidine metabolism	Nucleotide metabolism
Cami_008632-RB	K02685	ko03030	DNA replication	Replication and repair
Cami_008632-RA	K02685	ko00230	Purine metabolism	Nucleotide metabolism
Cami_008632-RA	K02685	ko00240	Pyrimidine metabolism	Nucleotide metabolism
Cami_008632-RA	K02685	ko03030	DNA replication	Replication and repair
Cami_008643-RA	K08744	ko00564	Glycerophospholipid metabolism	Lipid metabolism
Cami_008668-RA	K08202	ko05231	Choline metabolism in cancer	Cancers: Overview
Cami_008700-RA	K04458	ko04010	MAPK signaling pathway	Signal transduction
Cami_008700-RA	K18018	ko04010	MAPK signaling pathway	Signal transduction
Cami_008700-RA	K18019	ko04010	MAPK signaling pathway	Signal transduction
Cami_008705-RA	K02013	ko02010	ABC transporters	Membrane transport
Cami_008705-RA	K05776	ko02010	ABC transporters	Membrane transport
Cami_008712-RA	K13734	ko05100	Bacterial invasion of epithelial cells	Infectious diseases: Bacterial
Cami_008739-RA	K14408	ko03015	mRNA surveillance pathway	Translation
Cami_008742-RA	K19848	ko04011	MAPK signaling pathway - yeast	Signal transduction
Cami_008764-RA	K02364	ko01053	Biosynthesis of siderophore group nonribosomal peptides	Metabolism of terpenoids and polyketides
Cami_008764-RA	K04780	ko01053	Biosynthesis of siderophore group nonribosomal peptides	Metabolism of terpenoids and polyketides
Cami_008764-RA	K05375	ko00261	Monobactam biosynthesis	Biosynthesis of other secondary metabolites
Cami_008769-RA	K05119	ko05200	Pathways in cancer	Cancers: Overview
Cami_008769-RA	K05119	ko05223	Non-small cell lung cancer	Cancers: Specific types
Cami_008820-RA	K05858	ko00562	Inositol phosphate metabolism	Carbohydrate metabolism
Cami_008820-RA	K05858	ko04015	Rap1 signaling pathway	Signal transduction
Cami_008820-RA	K05858	ko04310	Wnt signaling pathway	Signal transduction
Cami_008820-RA	K05858	ko04371	Apelin signaling pathway	Signal transduction
Cami_008820-RA	K05858	ko04020	Calcium signaling pathway	Signal transduction
Cami_008820-RA	K05858	ko04070	Phosphatidylinositol signaling system	Signal transduction
Cami_008820-RA	K05858	ko04072	Phospholipase D signaling pathway	Signal transduction
Cami_008820-RA	K05858	ko04071	Sphingolipid signaling pathway	Signal transduction
Cami_008820-RA	K05858	ko04022	cGMP-PKG signaling pathway	Signal transduction
Cami_008820-RA	K05858	ko04540	Gap junction	Cellular community - eukaryotes
Cami_008820-RA	K05858	ko04611	Platelet activation	Immune system
Cami_008820-RA	K05858	ko04621	NOD-like receptor signaling pathway	Immune system
Cami_008820-RA	K05858	ko04062	Chemokine signaling pathway	Immune system
Cami_008820-RA	K05858	ko04911	Insulin secretion	Endocrine system
Cami_008820-RA	K05858	ko04922	Glucagon signaling pathway	Endocrine system
Cami_008820-RA	K05858	ko04912	GnRH signaling pathway	Endocrine system
Cami_008820-RA	K05858	ko04915	Estrogen signaling pathway	Endocrine system
Cami_008820-RA	K05858	ko04921	Oxytocin signaling pathway	Endocrine system
Cami_008820-RA	K05858	ko04926	Relaxin signaling pathway	Endocrine system
Cami_008820-RA	K05858	ko04918	Thyroid hormone synthesis	Endocrine system
Cami_008820-RA	K05858	ko04919	Thyroid hormone signaling pathway	Endocrine system
Cami_008820-RA	K05858	ko04928	Parathyroid hormone synthesis, secretion and action	Endocrine system
Cami_008820-RA	K05858	ko04916	Melanogenesis	Endocrine system
Cami_008820-RA	K05858	ko04924	Renin secretion	Endocrine system
Cami_008820-RA	K05858	ko04925	Aldosterone synthesis and secretion	Endocrine system
Cami_008820-RA	K05858	ko04927	Cortisol synthesis and secretion	Endocrine system
Cami_008820-RA	K05858	ko04261	Adrenergic signaling in cardiomyocytes	Circulatory system
Cami_008820-RA	K05858	ko04270	Vascular smooth muscle contraction	Circulatory system
Cami_008820-RA	K05858	ko04970	Salivary secretion	Digestive system
Cami_008820-RA	K05858	ko04971	Gastric acid secretion	Digestive system
Cami_008820-RA	K05858	ko04972	Pancreatic secretion	Digestive system
Cami_008820-RA	K05858	ko04961	Endocrine and other factor-regulated calcium reabsorption	Excretory system
Cami_008820-RA	K05858	ko04724	Glutamatergic synapse	Nervous system
Cami_008820-RA	K05858	ko04725	Cholinergic synapse	Nervous system
Cami_008820-RA	K05858	ko04728	Dopaminergic synapse	Nervous system
Cami_008820-RA	K05858	ko04726	Serotonergic synapse	Nervous system
Cami_008820-RA	K05858	ko04720	Long-term potentiation	Nervous system
Cami_008820-RA	K05858	ko04730	Long-term depression	Nervous system
Cami_008820-RA	K05858	ko04723	Retrograde endocannabinoid signaling	Nervous system
Cami_008820-RA	K05858	ko04745	Phototransduction - fly	Sensory system
Cami_008820-RA	K05858	ko04750	Inflammatory mediator regulation of TRP channels	Sensory system
Cami_008820-RA	K05858	ko04713	Circadian entrainment	Environmental adaptation
Cami_008820-RA	K05858	ko05200	Pathways in cancer	Cancers: Overview
Cami_008820-RA	K05858	ko05010	Alzheimer disease	Neurodegenerative diseases
Cami_008820-RA	K05858	ko05016	Huntington disease	Neurodegenerative diseases
Cami_008820-RA	K05858	ko04933	AGE-RAGE signaling pathway in diabetic complications	Endocrine and metabolic diseases
Cami_008820-RA	K05858	ko04934	Cushing syndrome	Endocrine and metabolic diseases
Cami_008820-RA	K05858	ko05163	Human cytomegalovirus infection	Infectious diseases: Viral
Cami_008820-RA	K05858	ko05146	Amoebiasis	Infectious diseases: Parasitic
Cami_008820-RA	K05858	ko05142	Chagas disease (American trypanosomiasis)	Infectious diseases: Parasitic
Cami_008820-RA	K05858	ko05143	African trypanosomiasis	Infectious diseases: Parasitic
Cami_008867-RA	K04650	ko04919	Thyroid hormone signaling pathway	Endocrine system
Cami_008867-RA	K04650	ko05202	Transcriptional misregulation in cancer	Cancers: Overview
Cami_008867-RA	K04650	ko01522	Endocrine resistance	Drug resistance: Antineoplastic
Cami_008878-RA	K00710	ko00512	Mucin type O-glycan biosynthesis	Glycan biosynthesis and metabolism
Cami_008879-RA	K09584	ko04141	Protein processing in endoplasmic reticulum	Folding, sorting and degradation
Cami_008923-RA	K11584	ko03015	mRNA surveillance pathway	Translation
Cami_008923-RA	K11584	ko04071	Sphingolipid signaling pathway	Signal transduction
Cami_008923-RA	K11584	ko04151	PI3K-Akt signaling pathway	Signal transduction
Cami_008923-RA	K11584	ko04152	AMPK signaling pathway	Signal transduction
Cami_008923-RA	K11584	ko04113	Meiosis - yeast	Cell growth and death
Cami_008923-RA	K11584	ko04114	Oocyte meiosis	Cell growth and death
Cami_008923-RA	K11584	ko04261	Adrenergic signaling in cardiomyocytes	Circulatory system
Cami_008923-RA	K11584	ko04728	Dopaminergic synapse	Nervous system
Cami_008923-RA	K11584	ko05165	Human papillomavirus infection	Infectious diseases: Viral
Cami_008921-RA	K11584	ko03015	mRNA surveillance pathway	Translation
Cami_008921-RA	K11584	ko04071	Sphingolipid signaling pathway	Signal transduction
Cami_008921-RA	K11584	ko04151	PI3K-Akt signaling pathway	Signal transduction
Cami_008921-RA	K11584	ko04152	AMPK signaling pathway	Signal transduction
Cami_008921-RA	K11584	ko04113	Meiosis - yeast	Cell growth and death
Cami_008921-RA	K11584	ko04114	Oocyte meiosis	Cell growth and death
Cami_008921-RA	K11584	ko04261	Adrenergic signaling in cardiomyocytes	Circulatory system
Cami_008921-RA	K11584	ko04728	Dopaminergic synapse	Nervous system
Cami_008921-RA	K11584	ko05165	Human papillomavirus infection	Infectious diseases: Viral
Cami_008942-RA	K00710	ko00512	Mucin type O-glycan biosynthesis	Glycan biosynthesis and metabolism
Cami_008984-RA	K12823	ko03040	Spliceosome	Transcription
Cami_008984-RA	K12823	ko05202	Transcriptional misregulation in cancer	Cancers: Overview
Cami_008984-RA	K12823	ko05205	Proteoglycans in cancer	Cancers: Overview
Cami_008986-RA	K12823	ko03040	Spliceosome	Transcription
Cami_008986-RA	K12823	ko05202	Transcriptional misregulation in cancer	Cancers: Overview
Cami_008986-RA	K12823	ko05205	Proteoglycans in cancer	Cancers: Overview
Cami_009021-RA	K15623	ko05202	Transcriptional misregulation in cancer	Cancers: Overview
Cami_009042-RA	K13868	ko04974	Protein digestion and absorption	Digestive system
Cami_009051-RA	K02184	ko04320	Dorso-ventral axis formation	Development
Cami_009132-RA	K09458	ko00061	Fatty acid biosynthesis	Lipid metabolism
Cami_009132-RA	K09458	ko00780	Biotin metabolism	Metabolism of cofactors and vitamins
Cami_009178-RA	K04962	ko04371	Apelin signaling pathway	Signal transduction
Cami_009178-RA	K04962	ko04020	Calcium signaling pathway	Signal transduction
Cami_009178-RA	K04962	ko04024	cAMP signaling pathway	Signal transduction
Cami_009178-RA	K04962	ko04911	Insulin secretion	Endocrine system
Cami_009178-RA	K04962	ko04921	Oxytocin signaling pathway	Endocrine system
Cami_009178-RA	K04962	ko04260	Cardiac muscle contraction	Circulatory system
Cami_009178-RA	K04962	ko04261	Adrenergic signaling in cardiomyocytes	Circulatory system
Cami_009178-RA	K04962	ko04972	Pancreatic secretion	Digestive system
Cami_009178-RA	K04962	ko04713	Circadian entrainment	Environmental adaptation
Cami_009178-RA	K04962	ko05410	Hypertrophic cardiomyopathy (HCM)	Cardiovascular diseases
Cami_009178-RA	K04962	ko05412	Arrhythmogenic right ventricular cardiomyopathy (ARVC)	Cardiovascular diseases
Cami_009178-RA	K04962	ko05414	Dilated cardiomyopathy (DCM)	Cardiovascular diseases
Cami_009226-RA	K03006	ko00230	Purine metabolism	Nucleotide metabolism
Cami_009226-RA	K03006	ko00240	Pyrimidine metabolism	Nucleotide metabolism
Cami_009226-RA	K03006	ko03020	RNA polymerase	Transcription
Cami_009226-RA	K03006	ko05016	Huntington disease	Neurodegenerative diseases
Cami_009226-RA	K03006	ko05168	Herpes simplex infection	Infectious diseases: Viral
Cami_009224-RA	K03006	ko00230	Purine metabolism	Nucleotide metabolism
Cami_009224-RA	K03006	ko00240	Pyrimidine metabolism	Nucleotide metabolism
Cami_009224-RA	K03006	ko03020	RNA polymerase	Transcription
Cami_009224-RA	K03006	ko05016	Huntington disease	Neurodegenerative diseases
Cami_009224-RA	K03006	ko05168	Herpes simplex infection	Infectious diseases: Viral
Cami_009231-RA	K03006	ko00230	Purine metabolism	Nucleotide metabolism
Cami_009231-RA	K03006	ko00240	Pyrimidine metabolism	Nucleotide metabolism
Cami_009231-RA	K03006	ko03020	RNA polymerase	Transcription
Cami_009231-RA	K03006	ko05016	Huntington disease	Neurodegenerative diseases
Cami_009231-RA	K03006	ko05168	Herpes simplex infection	Infectious diseases: Viral
Cami_009259-RA	K12402	ko04142	Lysosome	Transport and catabolism
Cami_009260-RA	K12402	ko04142	Lysosome	Transport and catabolism
Cami_009276-RA	K11653	ko04714	Thermogenesis	Environmental adaptation
Cami_009276-RA	K11653	ko05225	Hepatocellular carcinoma	Cancers: Specific types
Cami_009272-RA	K10586	ko04120	Ubiquitin mediated proteolysis	Folding, sorting and degradation
Cami_009272-RA	K10586	ko04214	Apoptosis - fly	Cell growth and death
Cami_009272-RA	K10586	ko04215	Apoptosis - multiple species	Cell growth and death
Cami_009283-RA	K17704	ko04015	Rap1 signaling pathway	Signal transduction
Cami_009283-RA	K17704	ko04611	Platelet activation	Immune system
Cami_009308-RA	K04445	ko04010	MAPK signaling pathway	Signal transduction
Cami_009308-RA	K04445	ko04668	TNF signaling pathway	Signal transduction
Cami_009308-RA	K04445	ko04261	Adrenergic signaling in cardiomyocytes	Circulatory system
Cami_009308-RA	K04445	ko04722	Neurotrophin signaling pathway	Nervous system
Cami_009308-RA	K04445	ko04713	Circadian entrainment	Environmental adaptation
Cami_009308-RA	K04445	ko05200	Pathways in cancer	Cancers: Overview
Cami_009308-RA	K04445	ko05206	MicroRNAs in cancer	Cancers: Overview
Cami_009308-RA	K04445	ko05219	Bladder cancer	Cancers: Specific types
Cami_009318-RA	K17701	ko04015	Rap1 signaling pathway	Signal transduction
Cami_009318-RA	K17702	ko04015	Rap1 signaling pathway	Signal transduction
Cami_009319-RA	K08013	ko04015	Rap1 signaling pathway	Signal transduction
Cami_009319-RA	K08013	ko04670	Leukocyte transendothelial migration	Immune system
Cami_009319-RA	K17701	ko04015	Rap1 signaling pathway	Signal transduction
Cami_009319-RA	K17702	ko04015	Rap1 signaling pathway	Signal transduction
Cami_009319-RA	K17703	ko04015	Rap1 signaling pathway	Signal transduction
Cami_009366-RA	K12663	ko04146	Peroxisome	Transport and catabolism
Cami_009385-RA	K07418	ko00590	Arachidonic acid metabolism	Lipid metabolism
Cami_009385-RA	K07418	ko00591	Linoleic acid metabolism	Lipid metabolism
Cami_009385-RA	K07418	ko04913	Ovarian steroidogenesis	Endocrine system
Cami_009385-RA	K07418	ko04726	Serotonergic synapse	Nervous system
Cami_009385-RA	K07418	ko04750	Inflammatory mediator regulation of TRP channels	Sensory system
Cami_009385-RA	K07422	ko00590	Arachidonic acid metabolism	Lipid metabolism
Cami_009385-RA	K14937	ko00981	Insect hormone biosynthesis	Metabolism of terpenoids and polyketides
Cami_009385-RA	K14985	ko00981	Insect hormone biosynthesis	Metabolism of terpenoids and polyketides
Cami_009434-RA	K10157	ko00515	Mannose type O-glycan biosynthesis	Glycan biosynthesis and metabolism
Cami_009434-RA	K10158	ko00532	Glycosaminoglycan biosynthesis - chondroitin sulfate / dermatan sulfate	Glycan biosynthesis and metabolism
Cami_009434-RA	K10158	ko00534	Glycosaminoglycan biosynthesis - heparan sulfate / heparin	Glycan biosynthesis and metabolism
Cami_009449-RA	K09436	ko05202	Transcriptional misregulation in cancer	Cancers: Overview
Cami_009459-RA	K00728	ko00515	Mannose type O-glycan biosynthesis	Glycan biosynthesis and metabolism
Cami_009459-RA	K00728	ko00514	Other types of O-glycan biosynthesis	Glycan biosynthesis and metabolism
Cami_009474-RA	K02321	ko00230	Purine metabolism	Nucleotide metabolism
Cami_009474-RA	K02321	ko00240	Pyrimidine metabolism	Nucleotide metabolism
Cami_009474-RA	K02321	ko03030	DNA replication	Replication and repair
Cami_009469-RA	K01186	ko00600	Sphingolipid metabolism	Lipid metabolism
Cami_009469-RA	K01186	ko00511	Other glycan degradation	Glycan biosynthesis and metabolism
Cami_009469-RA	K01186	ko04142	Lysosome	Transport and catabolism
Cami_009554-RA	K03948	ko00190	Oxidative phosphorylation	Energy metabolism
Cami_009554-RA	K03948	ko04723	Retrograde endocannabinoid signaling	Nervous system
Cami_009554-RA	K03948	ko04714	Thermogenesis	Environmental adaptation
Cami_009554-RA	K03948	ko05010	Alzheimer disease	Neurodegenerative diseases
Cami_009554-RA	K03948	ko05012	Parkinson disease	Neurodegenerative diseases
Cami_009554-RA	K03948	ko05016	Huntington disease	Neurodegenerative diseases
Cami_009554-RA	K03948	ko04932	Non-alcoholic fatty liver disease (NAFLD)	Endocrine and metabolic diseases
Cami_009556-RA	K13171	ko03013	RNA transport	Translation
Cami_009556-RA	K13171	ko03015	mRNA surveillance pathway	Translation
Cami_009557-RA	K01379	ko04071	Sphingolipid signaling pathway	Signal transduction
Cami_009557-RA	K01379	ko04142	Lysosome	Transport and catabolism
Cami_009557-RA	K01379	ko04140	Autophagy - animal	Transport and catabolism
Cami_009557-RA	K01379	ko04210	Apoptosis	Cell growth and death
Cami_009557-RA	K01379	ko04915	Estrogen signaling pathway	Endocrine system
Cami_009557-RA	K01379	ko05152	Tuberculosis	Infectious diseases: Bacterial
Cami_009557-RA	K01381	ko04138	Autophagy - yeast	Transport and catabolism
Cami_009557-RA	K01382	ko04142	Lysosome	Transport and catabolism
Cami_009564-RA	K01379	ko04071	Sphingolipid signaling pathway	Signal transduction
Cami_009564-RA	K01379	ko04142	Lysosome	Transport and catabolism
Cami_009564-RA	K01379	ko04140	Autophagy - animal	Transport and catabolism
Cami_009564-RA	K01379	ko04210	Apoptosis	Cell growth and death
Cami_009564-RA	K01379	ko04915	Estrogen signaling pathway	Endocrine system
Cami_009564-RA	K01379	ko05152	Tuberculosis	Infectious diseases: Bacterial
Cami_009564-RA	K01380	ko04924	Renin secretion	Endocrine system
Cami_009564-RA	K01380	ko04614	Renin-angiotensin system	Endocrine system
Cami_009564-RA	K01382	ko04142	Lysosome	Transport and catabolism
Cami_009564-RA	K08565	ko04142	Lysosome	Transport and catabolism
Cami_021025-RA	K19475	ko04144	Endocytosis	Transport and catabolism
Cami_016230-RA	K09643	ko05164	Influenza A	Infectious diseases: Viral
Cami_016238-RA	K04487	ko00730	Thiamine metabolism	Metabolism of cofactors and vitamins
Cami_016238-RA	K04487	ko04122	Sulfur relay system	Folding, sorting and degradation
Cami_016301-RA	K04809	ko04020	Calcium signaling pathway	Signal transduction
Cami_016301-RA	K04809	ko04080	Neuroactive ligand-receptor interaction	Signaling molecules and interaction
Cami_016301-RA	K04809	ko04725	Cholinergic synapse	Nervous system
Cami_016301-RA	K04809	ko05204	Chemical carcinogenesis	Cancers: Overview
Cami_016301-RA	K04809	ko05033	Nicotine addiction	Substance dependence
Cami_016314-RA	K08491	ko04130	SNARE interactions in vesicular transport	Folding, sorting and degradation
Cami_016314-RA	K08491	ko04140	Autophagy - animal	Transport and catabolism
Cami_016354-RA	K01365	ko04145	Phagosome	Transport and catabolism
Cami_016354-RA	K01365	ko04142	Lysosome	Transport and catabolism
Cami_016354-RA	K01365	ko04140	Autophagy - animal	Transport and catabolism
Cami_016354-RA	K01365	ko04210	Apoptosis	Cell growth and death
Cami_016354-RA	K01365	ko04612	Antigen processing and presentation	Immune system
Cami_016354-RA	K01365	ko05205	Proteoglycans in cancer	Cancers: Overview
Cami_016354-RA	K01365	ko05323	Rheumatoid arthritis	Immune diseases
Cami_016354-RA	K01365	ko05418	Fluid shear stress and atherosclerosis	Cardiovascular diseases
Cami_016354-RA	K01368	ko04145	Phagosome	Transport and catabolism
Cami_016354-RA	K01368	ko04142	Lysosome	Transport and catabolism
Cami_016354-RA	K01368	ko04210	Apoptosis	Cell growth and death
Cami_016354-RA	K01368	ko04612	Antigen processing and presentation	Immune system
Cami_016354-RA	K01368	ko05152	Tuberculosis	Infectious diseases: Bacterial
Cami_016403-RA	K10747	ko03030	DNA replication	Replication and repair
Cami_016403-RA	K10747	ko03410	Base excision repair	Replication and repair
Cami_016403-RA	K10747	ko03420	Nucleotide excision repair	Replication and repair
Cami_016403-RA	K10747	ko03430	Mismatch repair	Replication and repair
Cami_016412-RA	K04534	ko04015	Rap1 signaling pathway	Signal transduction
Cami_016412-RA	K04534	ko04915	Estrogen signaling pathway	Endocrine system
Cami_016412-RA	K04534	ko04921	Oxytocin signaling pathway	Endocrine system
Cami_016412-RA	K04534	ko04926	Relaxin signaling pathway	Endocrine system
Cami_016412-RA	K04534	ko04916	Melanogenesis	Endocrine system
Cami_016412-RA	K04534	ko04724	Glutamatergic synapse	Nervous system
Cami_016412-RA	K04534	ko04727	GABAergic synapse	Nervous system
Cami_016412-RA	K04534	ko04725	Cholinergic synapse	Nervous system
Cami_016412-RA	K04534	ko04728	Dopaminergic synapse	Nervous system
Cami_016412-RA	K04534	ko04726	Serotonergic synapse	Nervous system
Cami_016412-RA	K04534	ko04730	Long-term depression	Nervous system
Cami_016412-RA	K04534	ko04723	Retrograde endocannabinoid signaling	Nervous system
Cami_016412-RA	K04534	ko04713	Circadian entrainment	Environmental adaptation
Cami_016412-RA	K04534	ko05032	Morphine addiction	Substance dependence
Cami_016412-RA	K04534	ko05034	Alcoholism	Substance dependence
Cami_016412-RA	K04534	ko05170	Human immunodeficiency virus 1 infection	Infectious diseases: Viral
Cami_016412-RA	K04534	ko05163	Human cytomegalovirus infection	Infectious diseases: Viral
Cami_016412-RA	K04534	ko05145	Toxoplasmosis	Infectious diseases: Parasitic
Cami_016412-RA	K04534	ko05142	Chagas disease (American trypanosomiasis)	Infectious diseases: Parasitic
Cami_016480-RA	K04282	ko04020	Calcium signaling pathway	Signal transduction
Cami_016480-RA	K04282	ko04080	Neuroactive ligand-receptor interaction	Signaling molecules and interaction
Cami_016504-RA	K04403	ko04010	MAPK signaling pathway	Signal transduction
Cami_016504-RA	K04403	ko04064	NF-kappa B signaling pathway	Signal transduction
Cami_016504-RA	K04403	ko04668	TNF signaling pathway	Signal transduction
Cami_016504-RA	K04403	ko04620	Toll-like receptor signaling pathway	Immune system
Cami_016504-RA	K04403	ko04621	NOD-like receptor signaling pathway	Immune system
Cami_016504-RA	K04403	ko04380	Osteoclast differentiation	Development
Cami_016504-RA	K04403	ko05170	Human immunodeficiency virus 1 infection	Infectious diseases: Viral
Cami_016504-RA	K04403	ko05168	Herpes simplex infection	Infectious diseases: Viral
Cami_016504-RA	K04403	ko05169	Epstein-Barr virus infection	Infectious diseases: Viral
Cami_016504-RA	K04403	ko05145	Toxoplasmosis	Infectious diseases: Parasitic
Cami_016504-RA	K04403	ko05140	Leishmaniasis	Infectious diseases: Parasitic
Cami_016518-RA	K04565	ko04146	Peroxisome	Transport and catabolism
Cami_016518-RA	K04565	ko04213	Longevity regulating pathway - multiple species	Aging
Cami_016518-RA	K04565	ko05014	Amyotrophic lateral sclerosis (ALS)	Neurodegenerative diseases
Cami_016518-RA	K04565	ko05016	Huntington disease	Neurodegenerative diseases
Cami_016518-RA	K04565	ko05020	Prion diseases	Neurodegenerative diseases
Cami_016521-RA	K03943	ko00190	Oxidative phosphorylation	Energy metabolism
Cami_016521-RA	K03943	ko04723	Retrograde endocannabinoid signaling	Nervous system
Cami_016521-RA	K03943	ko04714	Thermogenesis	Environmental adaptation
Cami_016521-RA	K03943	ko05010	Alzheimer disease	Neurodegenerative diseases
Cami_016521-RA	K03943	ko05012	Parkinson disease	Neurodegenerative diseases
Cami_016521-RA	K03943	ko05016	Huntington disease	Neurodegenerative diseases
Cami_016521-RA	K03943	ko04932	Non-alcoholic fatty liver disease (NAFLD)	Endocrine and metabolic diseases
Cami_016531-RA	K02174	ko04214	Apoptosis - fly	Cell growth and death
Cami_016531-RA	K02174	ko04320	Dorso-ventral axis formation	Development
Cami_016532-RA	K05751	ko04810	Regulation of actin cytoskeleton	Cell motility
Cami_016603-RA	K12492	ko04144	Endocytosis	Transport and catabolism
Cami_016659-RA	K03209	ko04310	Wnt signaling pathway	Signal transduction
Cami_016659-RA	K03209	ko04390	Hippo signaling pathway	Signal transduction
Cami_016659-RA	K03209	ko04391	Hippo signaling pathway - fly	Signal transduction
Cami_016659-RA	K03209	ko04150	mTOR signaling pathway	Signal transduction
Cami_016659-RA	K03209	ko04550	Signaling pathways regulating pluripotency of stem cells	Cellular community - eukaryotes
Cami_016659-RA	K03209	ko04916	Melanogenesis	Endocrine system
Cami_016659-RA	K03209	ko05200	Pathways in cancer	Cancers: Overview
Cami_016659-RA	K03209	ko05205	Proteoglycans in cancer	Cancers: Overview
Cami_016659-RA	K03209	ko05225	Hepatocellular carcinoma	Cancers: Specific types
Cami_016659-RA	K03209	ko05226	Gastric cancer	Cancers: Specific types
Cami_016659-RA	K03209	ko05217	Basal cell carcinoma	Cancers: Specific types
Cami_016659-RA	K03209	ko05224	Breast cancer	Cancers: Specific types
Cami_016659-RA	K03209	ko04934	Cushing syndrome	Endocrine and metabolic diseases
Cami_016659-RA	K03209	ko05165	Human papillomavirus infection	Infectious diseases: Viral
Cami_016670-RA	K03006	ko00230	Purine metabolism	Nucleotide metabolism
Cami_016670-RA	K03006	ko00240	Pyrimidine metabolism	Nucleotide metabolism
Cami_016670-RA	K03006	ko03020	RNA polymerase	Transcription
Cami_016670-RA	K03006	ko05016	Huntington disease	Neurodegenerative diseases
Cami_016670-RA	K03006	ko05168	Herpes simplex infection	Infectious diseases: Viral
Cami_016684-RA	K08202	ko05231	Choline metabolism in cancer	Cancers: Overview
Cami_016691-RA	K11927	ko03018	RNA degradation	Folding, sorting and degradation
Cami_016720-RA	K14396	ko03015	mRNA surveillance pathway	Translation
Cami_016720-RA	K14396	ko05164	Influenza A	Infectious diseases: Viral
Cami_016721-RA	K13755	ko00230	Purine metabolism	Nucleotide metabolism
Cami_016721-RA	K13755	ko04020	Calcium signaling pathway	Signal transduction
Cami_016721-RA	K13755	ko04924	Renin secretion	Endocrine system
Cami_016721-RA	K13755	ko04740	Olfactory transduction	Sensory system
Cami_016721-RA	K13755	ko04742	Taste transduction	Sensory system
Cami_016721-RA	K13755	ko05032	Morphine addiction	Substance dependence
Cami_016721-RA	K18437	ko00230	Purine metabolism	Nucleotide metabolism
Cami_016721-RA	K18437	ko04927	Cortisol synthesis and secretion	Endocrine system
Cami_016721-RA	K18437	ko05032	Morphine addiction	Substance dependence
Cami_016721-RA	K18437	ko04934	Cushing syndrome	Endocrine and metabolic diseases
Cami_016848-RA	K10594	ko04120	Ubiquitin mediated proteolysis	Folding, sorting and degradation
Cami_016846-RA	K10594	ko04120	Ubiquitin mediated proteolysis	Folding, sorting and degradation
Cami_016842-RA	K10594	ko04120	Ubiquitin mediated proteolysis	Folding, sorting and degradation
Cami_016843-RA	K10594	ko04120	Ubiquitin mediated proteolysis	Folding, sorting and degradation
Cami_016845-RA	K10594	ko04120	Ubiquitin mediated proteolysis	Folding, sorting and degradation
Cami_016844-RA	K10594	ko04120	Ubiquitin mediated proteolysis	Folding, sorting and degradation
Cami_016867-RA	K00408	ko04310	Wnt signaling pathway	Signal transduction
Cami_016867-RA	K00408	ko04390	Hippo signaling pathway	Signal transduction
Cami_016867-RA	K00408	ko04150	mTOR signaling pathway	Signal transduction
Cami_016867-RA	K00408	ko04550	Signaling pathways regulating pluripotency of stem cells	Cellular community - eukaryotes
Cami_016867-RA	K00408	ko04919	Thyroid hormone signaling pathway	Endocrine system
Cami_016867-RA	K00408	ko04916	Melanogenesis	Endocrine system
Cami_016867-RA	K00408	ko04360	Axon guidance	Development
Cami_016867-RA	K00408	ko05200	Pathways in cancer	Cancers: Overview
Cami_016867-RA	K00408	ko05205	Proteoglycans in cancer	Cancers: Overview
Cami_016867-RA	K00408	ko05225	Hepatocellular carcinoma	Cancers: Specific types
Cami_016867-RA	K00408	ko05226	Gastric cancer	Cancers: Specific types
Cami_016867-RA	K00408	ko05217	Basal cell carcinoma	Cancers: Specific types
Cami_016867-RA	K00408	ko05224	Breast cancer	Cancers: Specific types
Cami_016867-RA	K00408	ko04934	Cushing syndrome	Endocrine and metabolic diseases
Cami_016867-RA	K00408	ko05165	Human papillomavirus infection	Infectious diseases: Viral
Cami_016895-RA	K13510	ko00564	Glycerophospholipid metabolism	Lipid metabolism
Cami_016895-RA	K13510	ko00565	Ether lipid metabolism	Lipid metabolism
Cami_016909-RA	K12864	ko03040	Spliceosome	Transcription
Cami_016926-RA	K01047	ko00564	Glycerophospholipid metabolism	Lipid metabolism
Cami_016926-RA	K01047	ko00565	Ether lipid metabolism	Lipid metabolism
Cami_016926-RA	K01047	ko00590	Arachidonic acid metabolism	Lipid metabolism
Cami_016926-RA	K01047	ko00591	Linoleic acid metabolism	Lipid metabolism
Cami_016926-RA	K01047	ko00592	alpha-Linolenic acid metabolism	Lipid metabolism
Cami_016926-RA	K01047	ko04014	Ras signaling pathway	Signal transduction
Cami_016926-RA	K01047	ko04270	Vascular smooth muscle contraction	Circulatory system
Cami_016926-RA	K01047	ko04972	Pancreatic secretion	Digestive system
Cami_016926-RA	K01047	ko04975	Fat digestion and absorption	Digestive system
Cami_016982-RA	K02174	ko04214	Apoptosis - fly	Cell growth and death
Cami_016982-RA	K02174	ko04320	Dorso-ventral axis formation	Development
Cami_017007-RA	K07375	ko04145	Phagosome	Transport and catabolism
Cami_017007-RA	K07375	ko04540	Gap junction	Cellular community - eukaryotes
Cami_017007-RA	K07375	ko05130	Pathogenic Escherichia coli infection	Infectious diseases: Bacterial
Cami_017005-RA	K07375	ko04145	Phagosome	Transport and catabolism
Cami_017005-RA	K07375	ko04540	Gap junction	Cellular community - eukaryotes
Cami_017005-RA	K07375	ko05130	Pathogenic Escherichia coli infection	Infectious diseases: Bacterial
Cami_017006-RA	K07375	ko04145	Phagosome	Transport and catabolism
Cami_017006-RA	K07375	ko04540	Gap junction	Cellular community - eukaryotes
Cami_017006-RA	K07375	ko05130	Pathogenic Escherichia coli infection	Infectious diseases: Bacterial
Cami_017047-RA	K08834	ko04745	Phototransduction - fly	Sensory system
Cami_017050-RB	K09542	ko04141	Protein processing in endoplasmic reticulum	Folding, sorting and degradation
Cami_017050-RB	K09542	ko04213	Longevity regulating pathway - multiple species	Aging
Cami_017050-RA	K09542	ko04141	Protein processing in endoplasmic reticulum	Folding, sorting and degradation
Cami_017050-RA	K09542	ko04213	Longevity regulating pathway - multiple species	Aging
Cami_017064-RA	K07374	ko04145	Phagosome	Transport and catabolism
Cami_017064-RA	K07374	ko04210	Apoptosis	Cell growth and death
Cami_017064-RA	K07374	ko04530	Tight junction	Cellular community - eukaryotes
Cami_017064-RA	K07374	ko04540	Gap junction	Cellular community - eukaryotes
Cami_017064-RA	K07374	ko05130	Pathogenic Escherichia coli infection	Infectious diseases: Bacterial
Cami_017118-RA	K00710	ko00512	Mucin type O-glycan biosynthesis	Glycan biosynthesis and metabolism
Cami_017115-RA	K04532	ko05010	Alzheimer disease	Neurodegenerative diseases
Cami_017124-RA	K04650	ko04919	Thyroid hormone signaling pathway	Endocrine system
Cami_017124-RA	K04650	ko05202	Transcriptional misregulation in cancer	Cancers: Overview
Cami_017124-RA	K04650	ko01522	Endocrine resistance	Drug resistance: Antineoplastic
Cami_017180-RA	K04674	ko04010	MAPK signaling pathway	Signal transduction
Cami_017180-RA	K04674	ko04350	TGF-beta signaling pathway	Signal transduction
Cami_017180-RA	K04674	ko04390	Hippo signaling pathway	Signal transduction
Cami_017180-RA	K04674	ko04371	Apelin signaling pathway	Signal transduction
Cami_017180-RA	K04674	ko04068	FoxO signaling pathway	Signal transduction
Cami_017180-RA	K04674	ko04060	Cytokine-cytokine receptor interaction	Signaling molecules and interaction
Cami_017180-RA	K04674	ko04144	Endocytosis	Transport and catabolism
Cami_017180-RA	K04674	ko04218	Cellular senescence	Cell growth and death
Cami_017180-RA	K04674	ko04520	Adherens junction	Cellular community - eukaryotes
Cami_017180-RA	K04674	ko04659	Th17 cell differentiation	Immune system
Cami_017180-RA	K04674	ko04926	Relaxin signaling pathway	Endocrine system
Cami_017180-RA	K04674	ko04380	Osteoclast differentiation	Development
Cami_017180-RA	K04674	ko05200	Pathways in cancer	Cancers: Overview
Cami_017180-RA	K04674	ko05210	Colorectal cancer	Cancers: Specific types
Cami_017180-RA	K04674	ko05212	Pancreatic cancer	Cancers: Specific types
Cami_017180-RA	K04674	ko05225	Hepatocellular carcinoma	Cancers: Specific types
Cami_017180-RA	K04674	ko05226	Gastric cancer	Cancers: Specific types
Cami_017180-RA	K04674	ko05220	Chronic myeloid leukemia	Cancers: Specific types
Cami_017180-RA	K04674	ko04933	AGE-RAGE signaling pathway in diabetic complications	Endocrine and metabolic diseases
Cami_017180-RA	K04674	ko05166	Human T-cell leukemia virus 1 infection	Infectious diseases: Viral
Cami_017180-RA	K04674	ko05161	Hepatitis B	Infectious diseases: Viral
Cami_017180-RA	K04674	ko05142	Chagas disease (American trypanosomiasis)	Infectious diseases: Parasitic
Cami_017190-RA	K12301	ko04142	Lysosome	Transport and catabolism
Cami_014991-RA	K04351	ko04015	Rap1 signaling pathway	Signal transduction
Cami_014991-RA	K04351	ko04072	Phospholipase D signaling pathway	Signal transduction
Cami_014991-RA	K04351	ko04024	cAMP signaling pathway	Signal transduction
Cami_014991-RA	K04351	ko04670	Leukocyte transendothelial migration	Immune system
Cami_014991-RA	K04351	ko04911	Insulin secretion	Endocrine system
Cami_014991-RA	K04351	ko04261	Adrenergic signaling in cardiomyocytes	Circulatory system
Cami_014996-RA	K04351	ko04015	Rap1 signaling pathway	Signal transduction
Cami_014996-RA	K04351	ko04072	Phospholipase D signaling pathway	Signal transduction
Cami_014996-RA	K04351	ko04024	cAMP signaling pathway	Signal transduction
Cami_014996-RA	K04351	ko04670	Leukocyte transendothelial migration	Immune system
Cami_014996-RA	K04351	ko04911	Insulin secretion	Endocrine system
Cami_014996-RA	K04351	ko04261	Adrenergic signaling in cardiomyocytes	Circulatory system
Cami_014996-RA	K08014	ko04015	Rap1 signaling pathway	Signal transduction
Cami_014996-RA	K08014	ko04072	Phospholipase D signaling pathway	Signal transduction
Cami_014996-RA	K08014	ko04024	cAMP signaling pathway	Signal transduction
Cami_014996-RA	K08014	ko04670	Leukocyte transendothelial migration	Immune system
Cami_014996-RA	K08014	ko04261	Adrenergic signaling in cardiomyocytes	Circulatory system
Cami_014996-RA	K08014	ko04726	Serotonergic synapse	Nervous system
Cami_014996-RA	K08014	ko04720	Long-term potentiation	Nervous system
Cami_015029-RA	K08046	ko00230	Purine metabolism	Nucleotide metabolism
Cami_015029-RA	K08046	ko04015	Rap1 signaling pathway	Signal transduction
Cami_015029-RA	K08046	ko04371	Apelin signaling pathway	Signal transduction
Cami_015029-RA	K08046	ko04072	Phospholipase D signaling pathway	Signal transduction
Cami_015029-RA	K08046	ko04024	cAMP signaling pathway	Signal transduction
Cami_015029-RA	K08046	ko04022	cGMP-PKG signaling pathway	Signal transduction
Cami_015029-RA	K08046	ko04114	Oocyte meiosis	Cell growth and death
Cami_015029-RA	K08046	ko04540	Gap junction	Cellular community - eukaryotes
Cami_015029-RA	K08046	ko04611	Platelet activation	Immune system
Cami_015029-RA	K08046	ko04062	Chemokine signaling pathway	Immune system
Cami_015029-RA	K08046	ko04911	Insulin secretion	Endocrine system
Cami_015029-RA	K08046	ko04923	Regulation of lipolysis in adipocytes	Endocrine system
Cami_015029-RA	K08046	ko04912	GnRH signaling pathway	Endocrine system
Cami_015029-RA	K08046	ko04913	Ovarian steroidogenesis	Endocrine system
Cami_015029-RA	K08046	ko04915	Estrogen signaling pathway	Endocrine system
Cami_015029-RA	K08046	ko04914	Progesterone-mediated oocyte maturation	Endocrine system
Cami_015029-RA	K08046	ko04921	Oxytocin signaling pathway	Endocrine system
Cami_015029-RA	K08046	ko04926	Relaxin signaling pathway	Endocrine system
Cami_015029-RA	K08046	ko04918	Thyroid hormone synthesis	Endocrine system
Cami_015029-RA	K08046	ko04928	Parathyroid hormone synthesis, secretion and action	Endocrine system
Cami_015029-RA	K08046	ko04916	Melanogenesis	Endocrine system
Cami_015029-RA	K08046	ko04924	Renin secretion	Endocrine system
Cami_015029-RA	K08046	ko04925	Aldosterone synthesis and secretion	Endocrine system
Cami_015029-RA	K08046	ko04927	Cortisol synthesis and secretion	Endocrine system
Cami_015029-RA	K08046	ko04261	Adrenergic signaling in cardiomyocytes	Circulatory system
Cami_015029-RA	K08046	ko04270	Vascular smooth muscle contraction	Circulatory system
Cami_015029-RA	K08046	ko04970	Salivary secretion	Digestive system
Cami_015029-RA	K08046	ko04971	Gastric acid secretion	Digestive system
Cami_015029-RA	K08046	ko04972	Pancreatic secretion	Digestive system
Cami_015029-RA	K08046	ko04976	Bile secretion	Digestive system
Cami_015029-RA	K08046	ko04962	Vasopressin-regulated water reabsorption	Excretory system
Cami_015029-RA	K08046	ko04961	Endocrine and other factor-regulated calcium reabsorption	Excretory system
Cami_015029-RA	K08046	ko04724	Glutamatergic synapse	Nervous system
Cami_015029-RA	K08046	ko04727	GABAergic synapse	Nervous system
Cami_015029-RA	K08046	ko04725	Cholinergic synapse	Nervous system
Cami_015029-RA	K08046	ko04723	Retrograde endocannabinoid signaling	Nervous system
Cami_015029-RA	K08046	ko04742	Taste transduction	Sensory system
Cami_015029-RA	K08046	ko04750	Inflammatory mediator regulation of TRP channels	Sensory system
Cami_015029-RA	K08046	ko04211	Longevity regulating pathway	Aging
Cami_015029-RA	K08046	ko04213	Longevity regulating pathway - multiple species	Aging
Cami_015029-RA	K08046	ko04713	Circadian entrainment	Environmental adaptation
Cami_015029-RA	K08046	ko04714	Thermogenesis	Environmental adaptation
Cami_015029-RA	K08046	ko05200	Pathways in cancer	Cancers: Overview
Cami_015029-RA	K08046	ko05032	Morphine addiction	Substance dependence
Cami_015029-RA	K08046	ko05414	Dilated cardiomyopathy (DCM)	Cardiovascular diseases
Cami_015029-RA	K08046	ko04934	Cushing syndrome	Endocrine and metabolic diseases
Cami_015029-RA	K08046	ko05166	Human T-cell leukemia virus 1 infection	Infectious diseases: Viral
Cami_015029-RA	K08046	ko05163	Human cytomegalovirus infection	Infectious diseases: Viral
Cami_015029-RA	K08046	ko01522	Endocrine resistance	Drug resistance: Antineoplastic
Cami_015039-RA	K13990	ko00340	Histidine metabolism	Amino acid metabolism
Cami_015039-RA	K13990	ko00670	One carbon pool by folate	Metabolism of cofactors and vitamins
Cami_015084-RA	K04439	ko04010	MAPK signaling pathway	Signal transduction
Cami_015084-RA	K04439	ko04340	Hedgehog signaling pathway	Signal transduction
Cami_015084-RA	K04439	ko04144	Endocytosis	Transport and catabolism
Cami_015084-RA	K04439	ko04062	Chemokine signaling pathway	Immune system
Cami_015084-RA	K04439	ko04926	Relaxin signaling pathway	Endocrine system
Cami_015084-RA	K04439	ko04928	Parathyroid hormone synthesis, secretion and action	Endocrine system
Cami_015084-RA	K04439	ko04740	Olfactory transduction	Sensory system
Cami_015084-RA	K04439	ko05032	Morphine addiction	Substance dependence
Cami_015086-RA	K04439	ko04010	MAPK signaling pathway	Signal transduction
Cami_015086-RA	K04439	ko04340	Hedgehog signaling pathway	Signal transduction
Cami_015086-RA	K04439	ko04144	Endocytosis	Transport and catabolism
Cami_015086-RA	K04439	ko04062	Chemokine signaling pathway	Immune system
Cami_015086-RA	K04439	ko04926	Relaxin signaling pathway	Endocrine system
Cami_015086-RA	K04439	ko04928	Parathyroid hormone synthesis, secretion and action	Endocrine system
Cami_015086-RA	K04439	ko04740	Olfactory transduction	Sensory system
Cami_015086-RA	K04439	ko05032	Morphine addiction	Substance dependence
Cami_015103-RA	K12835	ko03040	Spliceosome	Transcription
Cami_015124-RA	K01044	ko00983	Drug metabolism - other enzymes	Xenobiotics biodegradation and metabolism
Cami_015124-RA	K07378	ko04514	Cell adhesion molecules (CAMs)	Signaling molecules and interaction
Cami_015162-RA	K00182	ko04310	Wnt signaling pathway	Signal transduction
Cami_015162-RA	K00182	ko04390	Hippo signaling pathway	Signal transduction
Cami_015162-RA	K00182	ko04150	mTOR signaling pathway	Signal transduction
Cami_015162-RA	K00182	ko04550	Signaling pathways regulating pluripotency of stem cells	Cellular community - eukaryotes
Cami_015162-RA	K00182	ko04916	Melanogenesis	Endocrine system
Cami_015162-RA	K00182	ko05200	Pathways in cancer	Cancers: Overview
Cami_015162-RA	K00182	ko05205	Proteoglycans in cancer	Cancers: Overview
Cami_015162-RA	K00182	ko05225	Hepatocellular carcinoma	Cancers: Specific types
Cami_015162-RA	K00182	ko05226	Gastric cancer	Cancers: Specific types
Cami_015162-RA	K00182	ko05217	Basal cell carcinoma	Cancers: Specific types
Cami_015162-RA	K00182	ko05224	Breast cancer	Cancers: Specific types
Cami_015162-RA	K00182	ko04934	Cushing syndrome	Endocrine and metabolic diseases
Cami_015162-RA	K00182	ko05165	Human papillomavirus infection	Infectious diseases: Viral
Cami_015162-RA	K00312	ko04310	Wnt signaling pathway	Signal transduction
Cami_015162-RA	K00312	ko04390	Hippo signaling pathway	Signal transduction
Cami_015162-RA	K00312	ko04150	mTOR signaling pathway	Signal transduction
Cami_015162-RA	K00312	ko04550	Signaling pathways regulating pluripotency of stem cells	Cellular community - eukaryotes
Cami_015162-RA	K00312	ko04916	Melanogenesis	Endocrine system
Cami_015162-RA	K00312	ko05200	Pathways in cancer	Cancers: Overview
Cami_015162-RA	K00312	ko05206	MicroRNAs in cancer	Cancers: Overview
Cami_015162-RA	K00312	ko05205	Proteoglycans in cancer	Cancers: Overview
Cami_015162-RA	K00312	ko05225	Hepatocellular carcinoma	Cancers: Specific types
Cami_015162-RA	K00312	ko05226	Gastric cancer	Cancers: Specific types
Cami_015162-RA	K00312	ko05217	Basal cell carcinoma	Cancers: Specific types
Cami_015162-RA	K00312	ko05224	Breast cancer	Cancers: Specific types
Cami_015162-RA	K00312	ko04934	Cushing syndrome	Endocrine and metabolic diseases
Cami_015162-RA	K00312	ko05165	Human papillomavirus infection	Infectious diseases: Viral
Cami_015162-RA	K00408	ko04310	Wnt signaling pathway	Signal transduction
Cami_015162-RA	K00408	ko04390	Hippo signaling pathway	Signal transduction
Cami_015162-RA	K00408	ko04150	mTOR signaling pathway	Signal transduction
Cami_015162-RA	K00408	ko04550	Signaling pathways regulating pluripotency of stem cells	Cellular community - eukaryotes
Cami_015162-RA	K00408	ko04919	Thyroid hormone signaling pathway	Endocrine system
Cami_015162-RA	K00408	ko04916	Melanogenesis	Endocrine system
Cami_015162-RA	K00408	ko04360	Axon guidance	Development
Cami_015162-RA	K00408	ko05200	Pathways in cancer	Cancers: Overview
Cami_015162-RA	K00408	ko05205	Proteoglycans in cancer	Cancers: Overview
Cami_015162-RA	K00408	ko05225	Hepatocellular carcinoma	Cancers: Specific types
Cami_015162-RA	K00408	ko05226	Gastric cancer	Cancers: Specific types
Cami_015162-RA	K00408	ko05217	Basal cell carcinoma	Cancers: Specific types
Cami_015162-RA	K00408	ko05224	Breast cancer	Cancers: Specific types
Cami_015162-RA	K00408	ko04934	Cushing syndrome	Endocrine and metabolic diseases
Cami_015162-RA	K00408	ko05165	Human papillomavirus infection	Infectious diseases: Viral
Cami_015162-RA	K00444	ko04310	Wnt signaling pathway	Signal transduction
Cami_015162-RA	K00444	ko04390	Hippo signaling pathway	Signal transduction
Cami_015162-RA	K00444	ko04150	mTOR signaling pathway	Signal transduction
Cami_015162-RA	K00444	ko04550	Signaling pathways regulating pluripotency of stem cells	Cellular community - eukaryotes
Cami_015162-RA	K00444	ko04916	Melanogenesis	Endocrine system
Cami_015162-RA	K00444	ko04360	Axon guidance	Development
Cami_015162-RA	K00444	ko05200	Pathways in cancer	Cancers: Overview
Cami_015162-RA	K00444	ko05205	Proteoglycans in cancer	Cancers: Overview
Cami_015162-RA	K00444	ko05225	Hepatocellular carcinoma	Cancers: Specific types
Cami_015162-RA	K00444	ko05226	Gastric cancer	Cancers: Specific types
Cami_015162-RA	K00444	ko05217	Basal cell carcinoma	Cancers: Specific types
Cami_015162-RA	K00444	ko05224	Breast cancer	Cancers: Specific types
Cami_015162-RA	K00444	ko04934	Cushing syndrome	Endocrine and metabolic diseases
Cami_015162-RA	K00444	ko05165	Human papillomavirus infection	Infectious diseases: Viral
Cami_015162-RA	K00572	ko04310	Wnt signaling pathway	Signal transduction
Cami_015162-RA	K00572	ko04390	Hippo signaling pathway	Signal transduction
Cami_015162-RA	K00572	ko04150	mTOR signaling pathway	Signal transduction
Cami_015162-RA	K00572	ko04550	Signaling pathways regulating pluripotency of stem cells	Cellular community - eukaryotes
Cami_015162-RA	K00572	ko04916	Melanogenesis	Endocrine system
Cami_015162-RA	K00572	ko05200	Pathways in cancer	Cancers: Overview
Cami_015162-RA	K00572	ko05205	Proteoglycans in cancer	Cancers: Overview
Cami_015162-RA	K00572	ko05225	Hepatocellular carcinoma	Cancers: Specific types
Cami_015162-RA	K00572	ko05226	Gastric cancer	Cancers: Specific types
Cami_015162-RA	K00572	ko05217	Basal cell carcinoma	Cancers: Specific types
Cami_015162-RA	K00572	ko05224	Breast cancer	Cancers: Specific types
Cami_015162-RA	K00572	ko04934	Cushing syndrome	Endocrine and metabolic diseases
Cami_015162-RA	K00572	ko05165	Human papillomavirus infection	Infectious diseases: Viral
Cami_015162-RA	K01558	ko04310	Wnt signaling pathway	Signal transduction
Cami_015162-RA	K01558	ko04390	Hippo signaling pathway	Signal transduction
Cami_015162-RA	K01558	ko04150	mTOR signaling pathway	Signal transduction
Cami_015162-RA	K01558	ko04550	Signaling pathways regulating pluripotency of stem cells	Cellular community - eukaryotes
Cami_015162-RA	K01558	ko04916	Melanogenesis	Endocrine system
Cami_015162-RA	K01558	ko05200	Pathways in cancer	Cancers: Overview
Cami_015162-RA	K01558	ko05202	Transcriptional misregulation in cancer	Cancers: Overview
Cami_015162-RA	K01558	ko05205	Proteoglycans in cancer	Cancers: Overview
Cami_015162-RA	K01558	ko05225	Hepatocellular carcinoma	Cancers: Specific types
Cami_015162-RA	K01558	ko05226	Gastric cancer	Cancers: Specific types
Cami_015162-RA	K01558	ko05217	Basal cell carcinoma	Cancers: Specific types
Cami_015162-RA	K01558	ko05224	Breast cancer	Cancers: Specific types
Cami_015162-RA	K01558	ko04934	Cushing syndrome	Endocrine and metabolic diseases
Cami_015162-RA	K01558	ko05165	Human papillomavirus infection	Infectious diseases: Viral
Cami_015162-RA	K03209	ko04310	Wnt signaling pathway	Signal transduction
Cami_015162-RA	K03209	ko04390	Hippo signaling pathway	Signal transduction
Cami_015162-RA	K03209	ko04391	Hippo signaling pathway - fly	Signal transduction
Cami_015162-RA	K03209	ko04150	mTOR signaling pathway	Signal transduction
Cami_015162-RA	K03209	ko04550	Signaling pathways regulating pluripotency of stem cells	Cellular community - eukaryotes
Cami_015162-RA	K03209	ko04916	Melanogenesis	Endocrine system
Cami_015162-RA	K03209	ko05200	Pathways in cancer	Cancers: Overview
Cami_015162-RA	K03209	ko05205	Proteoglycans in cancer	Cancers: Overview
Cami_015162-RA	K03209	ko05225	Hepatocellular carcinoma	Cancers: Specific types
Cami_015162-RA	K03209	ko05226	Gastric cancer	Cancers: Specific types
Cami_015162-RA	K03209	ko05217	Basal cell carcinoma	Cancers: Specific types
Cami_015162-RA	K03209	ko05224	Breast cancer	Cancers: Specific types
Cami_015162-RA	K03209	ko04934	Cushing syndrome	Endocrine and metabolic diseases
Cami_015162-RA	K03209	ko05165	Human papillomavirus infection	Infectious diseases: Viral
Cami_015206-RA	K05193	ko04080	Neuroactive ligand-receptor interaction	Signaling molecules and interaction
Cami_015206-RA	K05195	ko04080	Neuroactive ligand-receptor interaction	Signaling molecules and interaction
Cami_015214-RA	K11650	ko04714	Thermogenesis	Environmental adaptation
Cami_015214-RA	K11650	ko05225	Hepatocellular carcinoma	Cancers: Specific types
Cami_015212-RA	K07293	ko04014	Ras signaling pathway	Signal transduction
Cami_015212-RA	K07293	ko04013	MAPK signaling pathway - fly	Signal transduction
Cami_015212-RA	K07293	ko04630	Jak-STAT signaling pathway	Signal transduction
Cami_015212-RA	K07293	ko04072	Phospholipase D signaling pathway	Signal transduction
Cami_015212-RA	K07293	ko04625	C-type lectin receptor signaling pathway	Immune system
Cami_015212-RA	K07293	ko04650	Natural killer cell mediated cytotoxicity	Immune system
Cami_015212-RA	K07293	ko04670	Leukocyte transendothelial migration	Immune system
Cami_015212-RA	K07293	ko04920	Adipocytokine signaling pathway	Endocrine system
Cami_015212-RA	K07293	ko04722	Neurotrophin signaling pathway	Nervous system
Cami_015212-RA	K07293	ko04360	Axon guidance	Development
Cami_015212-RA	K07293	ko05205	Proteoglycans in cancer	Cancers: Overview
Cami_015212-RA	K07293	ko05220	Chronic myeloid leukemia	Cancers: Specific types
Cami_015212-RA	K07293	ko05211	Renal cell carcinoma	Cancers: Specific types
Cami_015212-RA	K07293	ko04931	Insulin resistance	Endocrine and metabolic diseases
Cami_015212-RA	K07293	ko05120	Epithelial cell signaling in Helicobacter pylori infection	Infectious diseases: Bacterial
Cami_015212-RA	K07293	ko05168	Herpes simplex infection	Infectious diseases: Viral
Cami_015220-RA	K04536	ko04014	Ras signaling pathway	Signal transduction
Cami_015220-RA	K04536	ko04011	MAPK signaling pathway - yeast	Signal transduction
Cami_015220-RA	K04536	ko04371	Apelin signaling pathway	Signal transduction
Cami_015220-RA	K04536	ko04151	PI3K-Akt signaling pathway	Signal transduction
Cami_015220-RA	K04536	ko04062	Chemokine signaling pathway	Immune system
Cami_015220-RA	K04536	ko04926	Relaxin signaling pathway	Endocrine system
Cami_015220-RA	K04536	ko04724	Glutamatergic synapse	Nervous system
Cami_015220-RA	K04536	ko04727	GABAergic synapse	Nervous system
Cami_015220-RA	K04536	ko04725	Cholinergic synapse	Nervous system
Cami_015220-RA	K04536	ko04728	Dopaminergic synapse	Nervous system
Cami_015220-RA	K04536	ko04726	Serotonergic synapse	Nervous system
Cami_015220-RA	K04536	ko04723	Retrograde endocannabinoid signaling	Nervous system
Cami_015220-RA	K04536	ko04744	Phototransduction	Sensory system
Cami_015220-RA	K04536	ko04740	Olfactory transduction	Sensory system
Cami_015220-RA	K04536	ko04713	Circadian entrainment	Environmental adaptation
Cami_015220-RA	K04536	ko05200	Pathways in cancer	Cancers: Overview
Cami_015220-RA	K04536	ko05032	Morphine addiction	Substance dependence
Cami_015220-RA	K04536	ko05034	Alcoholism	Substance dependence
Cami_015220-RA	K04536	ko05170	Human immunodeficiency virus 1 infection	Infectious diseases: Viral
Cami_015220-RA	K04536	ko05163	Human cytomegalovirus infection	Infectious diseases: Viral
Cami_015220-RA	K04536	ko05167	Kaposi sarcoma-associated herpesvirus infection	Infectious diseases: Viral
Cami_015282-RA	K12796	ko04621	NOD-like receptor signaling pathway	Immune system
Cami_015295-RA	K04574	ko05014	Amyotrophic lateral sclerosis (ALS)	Neurodegenerative diseases
Cami_015419-RA	K01135	ko00531	Glycosaminoglycan degradation	Glycan biosynthesis and metabolism
Cami_015419-RA	K01135	ko04142	Lysosome	Transport and catabolism
Cami_015422-RA	K07877	ko04152	AMPK signaling pathway	Signal transduction
Cami_015429-RA	K13963	ko05146	Amoebiasis	Infectious diseases: Parasitic
Cami_015430-RA	K12301	ko04142	Lysosome	Transport and catabolism
Cami_015441-RA	K05011	ko04978	Mineral absorption	Digestive system
Cami_015440-RA	K05011	ko04978	Mineral absorption	Digestive system
Cami_015477-RA	K02090	ko04360	Axon guidance	Development
Cami_015477-RA	K02090	ko05010	Alzheimer disease	Neurodegenerative diseases
Cami_015477-RA	K02090	ko05030	Cocaine addiction	Substance dependence
Cami_015481-RA	K03006	ko00230	Purine metabolism	Nucleotide metabolism
Cami_015481-RA	K03006	ko00240	Pyrimidine metabolism	Nucleotide metabolism
Cami_015481-RA	K03006	ko03020	RNA polymerase	Transcription
Cami_015481-RA	K03006	ko05016	Huntington disease	Neurodegenerative diseases
Cami_015481-RA	K03006	ko05168	Herpes simplex infection	Infectious diseases: Viral
Cami_015590-RA	K17700	ko04015	Rap1 signaling pathway	Signal transduction
Cami_015640-RA	K01648	ko00020	Citrate cycle (TCA cycle)	Carbohydrate metabolism
Cami_015640-RA	K01648	ko00720	Carbon fixation pathways in prokaryotes	Energy metabolism
Cami_015711-RA	K05011	ko04978	Mineral absorption	Digestive system
Cami_015724-RA	K15516	ko03013	RNA transport	Translation
Cami_015769-RA	K13411	ko04013	MAPK signaling pathway - fly	Signal transduction
Cami_015769-RA	K13411	ko04624	Toll and Imd signaling pathway	Immune system
Cami_015761-RA	K08107	ko05205	Proteoglycans in cancer	Cancers: Overview
Cami_015761-RA	K08107	ko05418	Fluid shear stress and atherosclerosis	Cardiovascular diseases
Cami_015761-RA	K08110	ko04310	Wnt signaling pathway	Signal transduction
Cami_015784-RA	K03006	ko00230	Purine metabolism	Nucleotide metabolism
Cami_015784-RA	K03006	ko00240	Pyrimidine metabolism	Nucleotide metabolism
Cami_015784-RA	K03006	ko03020	RNA polymerase	Transcription
Cami_015784-RA	K03006	ko05016	Huntington disease	Neurodegenerative diseases
Cami_015784-RA	K03006	ko05168	Herpes simplex infection	Infectious diseases: Viral
Cami_015811-RA	K03066	ko03050	Proteasome	Folding, sorting and degradation
Cami_015811-RA	K03066	ko05169	Epstein-Barr virus infection	Infectious diseases: Viral
Cami_015811-RA	K07936	ko03013	RNA transport	Translation
Cami_015811-RA	K07936	ko03008	Ribosome biogenesis in eukaryotes	Translation
Cami_015811-RA	K07936	ko05166	Human T-cell leukemia virus 1 infection	Infectious diseases: Viral
Cami_015820-RA	K03193	ko00532	Glycosaminoglycan biosynthesis - chondroitin sulfate / dermatan sulfate	Glycan biosynthesis and metabolism
Cami_015835-RA	K03118	ko03060	Protein export	Folding, sorting and degradation
Cami_015835-RA	K03118	ko03070	Bacterial secretion system	Membrane transport
Cami_015835-RA	K03407	ko02020	Two-component system	Signal transduction
Cami_015835-RA	K03407	ko02030	Bacterial chemotaxis	Cell motility
Cami_015835-RA	K03572	ko03430	Mismatch repair	Replication and repair
Cami_015843-RA	K13749	ko04744	Phototransduction	Sensory system
Cami_015872-RA	K12890	ko03040	Spliceosome	Transcription
Cami_015872-RA	K12890	ko04657	IL-17 signaling pathway	Immune system
Cami_015872-RA	K12890	ko05168	Herpes simplex infection	Infectious diseases: Viral
Cami_015875-RA	K06237	ko04151	PI3K-Akt signaling pathway	Signal transduction
Cami_015875-RA	K06237	ko04512	ECM-receptor interaction	Signaling molecules and interaction
Cami_015875-RA	K06237	ko04510	Focal adhesion	Cellular community - eukaryotes
Cami_015875-RA	K06237	ko04926	Relaxin signaling pathway	Endocrine system
Cami_015875-RA	K06237	ko04974	Protein digestion and absorption	Digestive system
Cami_015875-RA	K06237	ko05200	Pathways in cancer	Cancers: Overview
Cami_015875-RA	K06237	ko05222	Small cell lung cancer	Cancers: Specific types
Cami_015875-RA	K06237	ko04933	AGE-RAGE signaling pathway in diabetic complications	Endocrine and metabolic diseases
Cami_015875-RA	K06237	ko05165	Human papillomavirus infection	Infectious diseases: Viral
Cami_015875-RA	K06237	ko05146	Amoebiasis	Infectious diseases: Parasitic
Cami_015883-RA	K00698	ko00520	Amino sugar and nucleotide sugar metabolism	Carbohydrate metabolism
Cami_015955-RA	K18207	ko00515	Mannose type O-glycan biosynthesis	Glycan biosynthesis and metabolism
Cami_015973-RA	K04513	ko04014	Ras signaling pathway	Signal transduction
Cami_015973-RA	K04513	ko04015	Rap1 signaling pathway	Signal transduction
Cami_015973-RA	K04513	ko04011	MAPK signaling pathway - yeast	Signal transduction
Cami_015973-RA	K04513	ko04310	Wnt signaling pathway	Signal transduction
Cami_015973-RA	K04513	ko04350	TGF-beta signaling pathway	Signal transduction
Cami_015973-RA	K04513	ko04072	Phospholipase D signaling pathway	Signal transduction
Cami_015973-RA	K04513	ko04071	Sphingolipid signaling pathway	Signal transduction
Cami_015973-RA	K04513	ko04024	cAMP signaling pathway	Signal transduction
Cami_015973-RA	K04513	ko04022	cGMP-PKG signaling pathway	Signal transduction
Cami_015973-RA	K04513	ko04150	mTOR signaling pathway	Signal transduction
Cami_015973-RA	K04513	ko04144	Endocytosis	Transport and catabolism
Cami_015973-RA	K04513	ko04510	Focal adhesion	Cellular community - eukaryotes
Cami_015973-RA	K04513	ko04520	Adherens junction	Cellular community - eukaryotes
Cami_015973-RA	K04513	ko04530	Tight junction	Cellular community - eukaryotes
Cami_015973-RA	K04513	ko04810	Regulation of actin cytoskeleton	Cell motility
Cami_015973-RA	K04513	ko04611	Platelet activation	Immune system
Cami_015973-RA	K04513	ko04621	NOD-like receptor signaling pathway	Immune system
Cami_015973-RA	K04513	ko04625	C-type lectin receptor signaling pathway	Immune system
Cami_015973-RA	K04513	ko04660	T cell receptor signaling pathway	Immune system
Cami_015973-RA	K04513	ko04670	Leukocyte transendothelial migration	Immune system
Cami_015973-RA	K04513	ko04062	Chemokine signaling pathway	Immune system
Cami_015973-RA	K04513	ko04921	Oxytocin signaling pathway	Endocrine system
Cami_015973-RA	K04513	ko04928	Parathyroid hormone synthesis, secretion and action	Endocrine system
Cami_015973-RA	K04513	ko04270	Vascular smooth muscle contraction	Circulatory system
Cami_015973-RA	K04513	ko04972	Pancreatic secretion	Digestive system
Cami_015973-RA	K04513	ko04722	Neurotrophin signaling pathway	Nervous system
Cami_015973-RA	K04513	ko04360	Axon guidance	Development
Cami_015973-RA	K04513	ko05200	Pathways in cancer	Cancers: Overview
Cami_015973-RA	K04513	ko05206	MicroRNAs in cancer	Cancers: Overview
Cami_015973-RA	K04513	ko05205	Proteoglycans in cancer	Cancers: Overview
Cami_015973-RA	K04513	ko05203	Viral carcinogenesis	Cancers: Overview
Cami_015973-RA	K04513	ko05210	Colorectal cancer	Cancers: Specific types
Cami_015973-RA	K04513	ko05418	Fluid shear stress and atherosclerosis	Cardiovascular diseases
Cami_015973-RA	K04513	ko05130	Pathogenic Escherichia coli infection	Infectious diseases: Bacterial
Cami_015973-RA	K04513	ko05133	Pertussis	Infectious diseases: Bacterial
Cami_015973-RA	K04513	ko05152	Tuberculosis	Infectious diseases: Bacterial
Cami_015973-RA	K04513	ko05100	Bacterial invasion of epithelial cells	Infectious diseases: Bacterial
Cami_015973-RA	K04513	ko05163	Human cytomegalovirus infection	Infectious diseases: Viral
Cami_015973-RA	K11252	ko05203	Viral carcinogenesis	Cancers: Overview
Cami_015973-RA	K11252	ko05322	Systemic lupus erythematosus	Immune diseases
Cami_015973-RA	K11252	ko05034	Alcoholism	Substance dependence
Cami_015999-RA	K06268	ko04010	MAPK signaling pathway	Signal transduction
Cami_015999-RA	K06268	ko04310	Wnt signaling pathway	Signal transduction
Cami_015999-RA	K06268	ko04370	VEGF signaling pathway	Signal transduction
Cami_015999-RA	K06268	ko04020	Calcium signaling pathway	Signal transduction
Cami_015999-RA	K06268	ko04022	cGMP-PKG signaling pathway	Signal transduction
Cami_015999-RA	K06268	ko04114	Oocyte meiosis	Cell growth and death
Cami_015999-RA	K06268	ko04218	Cellular senescence	Cell growth and death
Cami_015999-RA	K06268	ko04625	C-type lectin receptor signaling pathway	Immune system
Cami_015999-RA	K06268	ko04650	Natural killer cell mediated cytotoxicity	Immune system
Cami_015999-RA	K06268	ko04660	T cell receptor signaling pathway	Immune system
Cami_015999-RA	K06268	ko04658	Th1 and Th2 cell differentiation	Immune system
Cami_015999-RA	K06268	ko04659	Th17 cell differentiation	Immune system
Cami_015999-RA	K06268	ko04662	B cell receptor signaling pathway	Immune system
Cami_015999-RA	K06268	ko04922	Glucagon signaling pathway	Endocrine system
Cami_015999-RA	K06268	ko04921	Oxytocin signaling pathway	Endocrine system
Cami_015999-RA	K06268	ko04924	Renin secretion	Endocrine system
Cami_015999-RA	K06268	ko04724	Glutamatergic synapse	Nervous system
Cami_015999-RA	K06268	ko04720	Long-term potentiation	Nervous system
Cami_015999-RA	K06268	ko04360	Axon guidance	Development
Cami_015999-RA	K06268	ko04380	Osteoclast differentiation	Development
Cami_015999-RA	K06268	ko05010	Alzheimer disease	Neurodegenerative diseases
Cami_015999-RA	K06268	ko05014	Amyotrophic lateral sclerosis (ALS)	Neurodegenerative diseases
Cami_015999-RA	K06268	ko05031	Amphetamine addiction	Substance dependence
Cami_015999-RA	K06268	ko05152	Tuberculosis	Infectious diseases: Bacterial
Cami_015999-RA	K06268	ko05166	Human T-cell leukemia virus 1 infection	Infectious diseases: Viral
Cami_015999-RA	K06268	ko05170	Human immunodeficiency virus 1 infection	Infectious diseases: Viral
Cami_015999-RA	K06268	ko05163	Human cytomegalovirus infection	Infectious diseases: Viral
Cami_015999-RA	K06268	ko05167	Kaposi sarcoma-associated herpesvirus infection	Infectious diseases: Viral
Cami_015999-RA	K13448	ko04626	Plant-pathogen interaction	Environmental adaptation
Cami_016004-RA	K03102	ko04320	Dorso-ventral axis formation	Development
Cami_016001-RA	K02183	ko04014	Ras signaling pathway	Signal transduction
Cami_016001-RA	K02183	ko04015	Rap1 signaling pathway	Signal transduction
Cami_016001-RA	K02183	ko04016	MAPK signaling pathway - plant	Signal transduction
Cami_016001-RA	K02183	ko04371	Apelin signaling pathway	Signal transduction
Cami_016001-RA	K02183	ko04020	Calcium signaling pathway	Signal transduction
Cami_016001-RA	K02183	ko04070	Phosphatidylinositol signaling system	Signal transduction
Cami_016001-RA	K02183	ko04024	cAMP signaling pathway	Signal transduction
Cami_016001-RA	K02183	ko04022	cGMP-PKG signaling pathway	Signal transduction
Cami_016001-RA	K02183	ko04114	Oocyte meiosis	Cell growth and death
Cami_016001-RA	K02183	ko04218	Cellular senescence	Cell growth and death
Cami_016001-RA	K02183	ko04625	C-type lectin receptor signaling pathway	Immune system
Cami_016001-RA	K02183	ko04910	Insulin signaling pathway	Endocrine system
Cami_016001-RA	K02183	ko04922	Glucagon signaling pathway	Endocrine system
Cami_016001-RA	K02183	ko04912	GnRH signaling pathway	Endocrine system
Cami_016001-RA	K02183	ko04915	Estrogen signaling pathway	Endocrine system
Cami_016001-RA	K02183	ko04921	Oxytocin signaling pathway	Endocrine system
Cami_016001-RA	K02183	ko04916	Melanogenesis	Endocrine system
Cami_016001-RA	K02183	ko04924	Renin secretion	Endocrine system
Cami_016001-RA	K02183	ko04925	Aldosterone synthesis and secretion	Endocrine system
Cami_016001-RA	K02183	ko04261	Adrenergic signaling in cardiomyocytes	Circulatory system
Cami_016001-RA	K02183	ko04270	Vascular smooth muscle contraction	Circulatory system
Cami_016001-RA	K02183	ko04970	Salivary secretion	Digestive system
Cami_016001-RA	K02183	ko04971	Gastric acid secretion	Digestive system
Cami_016001-RA	K02183	ko04728	Dopaminergic synapse	Nervous system
Cami_016001-RA	K02183	ko04720	Long-term potentiation	Nervous system
Cami_016001-RA	K02183	ko04722	Neurotrophin signaling pathway	Nervous system
Cami_016001-RA	K02183	ko04744	Phototransduction	Sensory system
Cami_016001-RA	K02183	ko04745	Phototransduction - fly	Sensory system
Cami_016001-RA	K02183	ko04740	Olfactory transduction	Sensory system
Cami_016001-RA	K02183	ko04750	Inflammatory mediator regulation of TRP channels	Sensory system
Cami_016001-RA	K02183	ko04713	Circadian entrainment	Environmental adaptation
Cami_016001-RA	K02183	ko04626	Plant-pathogen interaction	Environmental adaptation
Cami_016001-RA	K02183	ko05200	Pathways in cancer	Cancers: Overview
Cami_016001-RA	K02183	ko05214	Glioma	Cancers: Specific types
Cami_016001-RA	K02183	ko05010	Alzheimer disease	Neurodegenerative diseases
Cami_016001-RA	K02183	ko05031	Amphetamine addiction	Substance dependence
Cami_016001-RA	K02183	ko05034	Alcoholism	Substance dependence
Cami_016001-RA	K02183	ko05418	Fluid shear stress and atherosclerosis	Cardiovascular diseases
Cami_016001-RA	K02183	ko05133	Pertussis	Infectious diseases: Bacterial
Cami_016001-RA	K02183	ko05152	Tuberculosis	Infectious diseases: Bacterial
Cami_016001-RA	K02183	ko05170	Human immunodeficiency virus 1 infection	Infectious diseases: Viral
Cami_016001-RA	K02183	ko05163	Human cytomegalovirus infection	Infectious diseases: Viral
Cami_016001-RA	K02183	ko05167	Kaposi sarcoma-associated herpesvirus infection	Infectious diseases: Viral
Cami_015997-RA	K06268	ko04010	MAPK signaling pathway	Signal transduction
Cami_015997-RA	K06268	ko04310	Wnt signaling pathway	Signal transduction
Cami_015997-RA	K06268	ko04370	VEGF signaling pathway	Signal transduction
Cami_015997-RA	K06268	ko04020	Calcium signaling pathway	Signal transduction
Cami_015997-RA	K06268	ko04022	cGMP-PKG signaling pathway	Signal transduction
Cami_015997-RA	K06268	ko04114	Oocyte meiosis	Cell growth and death
Cami_015997-RA	K06268	ko04218	Cellular senescence	Cell growth and death
Cami_015997-RA	K06268	ko04625	C-type lectin receptor signaling pathway	Immune system
Cami_015997-RA	K06268	ko04650	Natural killer cell mediated cytotoxicity	Immune system
Cami_015997-RA	K06268	ko04660	T cell receptor signaling pathway	Immune system
Cami_015997-RA	K06268	ko04658	Th1 and Th2 cell differentiation	Immune system
Cami_015997-RA	K06268	ko04659	Th17 cell differentiation	Immune system
Cami_015997-RA	K06268	ko04662	B cell receptor signaling pathway	Immune system
Cami_015997-RA	K06268	ko04922	Glucagon signaling pathway	Endocrine system
Cami_015997-RA	K06268	ko04921	Oxytocin signaling pathway	Endocrine system
Cami_015997-RA	K06268	ko04924	Renin secretion	Endocrine system
Cami_015997-RA	K06268	ko04724	Glutamatergic synapse	Nervous system
Cami_015997-RA	K06268	ko04720	Long-term potentiation	Nervous system
Cami_015997-RA	K06268	ko04360	Axon guidance	Development
Cami_015997-RA	K06268	ko04380	Osteoclast differentiation	Development
Cami_015997-RA	K06268	ko05010	Alzheimer disease	Neurodegenerative diseases
Cami_015997-RA	K06268	ko05014	Amyotrophic lateral sclerosis (ALS)	Neurodegenerative diseases
Cami_015997-RA	K06268	ko05031	Amphetamine addiction	Substance dependence
Cami_015997-RA	K06268	ko05152	Tuberculosis	Infectious diseases: Bacterial
Cami_015997-RA	K06268	ko05166	Human T-cell leukemia virus 1 infection	Infectious diseases: Viral
Cami_015997-RA	K06268	ko05170	Human immunodeficiency virus 1 infection	Infectious diseases: Viral
Cami_015997-RA	K06268	ko05163	Human cytomegalovirus infection	Infectious diseases: Viral
Cami_015997-RA	K06268	ko05167	Kaposi sarcoma-associated herpesvirus infection	Infectious diseases: Viral
Cami_015997-RA	K13448	ko04626	Plant-pathogen interaction	Environmental adaptation
Cami_016011-RA	K04950	ko04024	cAMP signaling pathway	Signal transduction
Cami_016011-RA	K04950	ko04740	Olfactory transduction	Sensory system
Cami_016048-RA	K13868	ko04974	Protein digestion and absorption	Digestive system
Cami_016047-RA	K13868	ko04974	Protein digestion and absorption	Digestive system
Cami_016087-RA	K01049	ko00564	Glycerophospholipid metabolism	Lipid metabolism
Cami_016087-RA	K01049	ko04725	Cholinergic synapse	Nervous system
Cami_016108-RA	K01231	ko00510	N-Glycan biosynthesis	Glycan biosynthesis and metabolism
Cami_016108-RA	K01231	ko00513	Various types of N-glycan biosynthesis	Glycan biosynthesis and metabolism
Cami_016116-RA	K01191	ko00511	Other glycan degradation	Glycan biosynthesis and metabolism
Cami_021137-RA	K11674	ko05168	Herpes simplex infection	Infectious diseases: Viral
Cami_021139-RA	K11674	ko05168	Herpes simplex infection	Infectious diseases: Viral
Cami_020907-RA	K11674	ko05168	Herpes simplex infection	Infectious diseases: Viral
Cami_021255-RA	K11674	ko05168	Herpes simplex infection	Infectious diseases: Viral
Cami_021254-RA	K11674	ko05168	Herpes simplex infection	Infectious diseases: Viral
Cami_020793-RA	K18491	ko04550	Signaling pathways regulating pluripotency of stem cells	Cellular community - eukaryotes
Cami_020794-RA	K01365	ko04145	Phagosome	Transport and catabolism
Cami_020794-RA	K01365	ko04142	Lysosome	Transport and catabolism
Cami_020794-RA	K01365	ko04140	Autophagy - animal	Transport and catabolism
Cami_020794-RA	K01365	ko04210	Apoptosis	Cell growth and death
Cami_020794-RA	K01365	ko04612	Antigen processing and presentation	Immune system
Cami_020794-RA	K01365	ko05205	Proteoglycans in cancer	Cancers: Overview
Cami_020794-RA	K01365	ko05323	Rheumatoid arthritis	Immune diseases
Cami_020794-RA	K01365	ko05418	Fluid shear stress and atherosclerosis	Cardiovascular diseases
Cami_020794-RA	K01368	ko04145	Phagosome	Transport and catabolism
Cami_020794-RA	K01368	ko04142	Lysosome	Transport and catabolism
Cami_020794-RA	K01368	ko04210	Apoptosis	Cell growth and death
Cami_020794-RA	K01368	ko04612	Antigen processing and presentation	Immune system
Cami_020794-RA	K01368	ko05152	Tuberculosis	Infectious diseases: Bacterial
Cami_021245-RA	K08744	ko00564	Glycerophospholipid metabolism	Lipid metabolism
Cami_020636-RA	K11674	ko05168	Herpes simplex infection	Infectious diseases: Viral
Cami_019641-RA	K04430	ko04010	MAPK signaling pathway	Signal transduction
Cami_019641-RA	K04430	ko04013	MAPK signaling pathway - fly	Signal transduction
Cami_019641-RA	K04430	ko04012	ErbB signaling pathway	Signal transduction
Cami_019641-RA	K04430	ko04668	TNF signaling pathway	Signal transduction
Cami_019641-RA	K04430	ko04620	Toll-like receptor signaling pathway	Immune system
Cami_019641-RA	K04430	ko04664	Fc epsilon RI signaling pathway	Immune system
Cami_019641-RA	K04430	ko04912	GnRH signaling pathway	Endocrine system
Cami_019641-RA	K04430	ko04926	Relaxin signaling pathway	Endocrine system
Cami_019641-RA	K04430	ko05418	Fluid shear stress and atherosclerosis	Cardiovascular diseases
Cami_019641-RA	K04430	ko05120	Epithelial cell signaling in Helicobacter pylori infection	Infectious diseases: Bacterial
Cami_019641-RA	K04430	ko05166	Human T-cell leukemia virus 1 infection	Infectious diseases: Viral
Cami_019641-RA	K04430	ko05164	Influenza A	Infectious diseases: Viral
Cami_019641-RA	K04430	ko05161	Hepatitis B	Infectious diseases: Viral
Cami_019641-RA	K04430	ko05167	Kaposi sarcoma-associated herpesvirus infection	Infectious diseases: Viral
Cami_019641-RA	K04430	ko05169	Epstein-Barr virus infection	Infectious diseases: Viral
Cami_019641-RA	K04430	ko05142	Chagas disease (American trypanosomiasis)	Infectious diseases: Parasitic
Cami_019659-RA	K10581	ko04120	Ubiquitin mediated proteolysis	Folding, sorting and degradation
Cami_019718-RA	K06560	ko04145	Phagosome	Transport and catabolism
Cami_019718-RA	K06560	ko05152	Tuberculosis	Infectious diseases: Bacterial
Cami_019723-RA	K07374	ko04145	Phagosome	Transport and catabolism
Cami_019723-RA	K07374	ko04210	Apoptosis	Cell growth and death
Cami_019723-RA	K07374	ko04530	Tight junction	Cellular community - eukaryotes
Cami_019723-RA	K07374	ko04540	Gap junction	Cellular community - eukaryotes
Cami_019723-RA	K07374	ko05130	Pathogenic Escherichia coli infection	Infectious diseases: Bacterial
Cami_019734-RA	K00338	ko00190	Oxidative phosphorylation	Energy metabolism
Cami_019847-RA	K01183	ko00520	Amino sugar and nucleotide sugar metabolism	Carbohydrate metabolism
Cami_019921-RA	K04739	ko04910	Insulin signaling pathway	Endocrine system
Cami_019920-RA	K04739	ko04910	Insulin signaling pathway	Endocrine system
Cami_019976-RA	K02599	ko04330	Notch signaling pathway	Signal transduction
Cami_019976-RA	K02599	ko04658	Th1 and Th2 cell differentiation	Immune system
Cami_019976-RA	K02599	ko04919	Thyroid hormone signaling pathway	Endocrine system
Cami_019976-RA	K02599	ko04320	Dorso-ventral axis formation	Development
Cami_019976-RA	K02599	ko05200	Pathways in cancer	Cancers: Overview
Cami_019976-RA	K02599	ko05206	MicroRNAs in cancer	Cancers: Overview
Cami_019976-RA	K02599	ko05224	Breast cancer	Cancers: Specific types
Cami_019976-RA	K02599	ko05020	Prion diseases	Neurodegenerative diseases
Cami_019976-RA	K02599	ko05165	Human papillomavirus infection	Infectious diseases: Viral
Cami_019976-RA	K02599	ko01522	Endocrine resistance	Drug resistance: Antineoplastic
Cami_019985-RA	K10949	ko05110	Vibrio cholerae infection	Infectious diseases: Bacterial
Cami_020036-RA	K01365	ko04145	Phagosome	Transport and catabolism
Cami_020036-RA	K01365	ko04142	Lysosome	Transport and catabolism
Cami_020036-RA	K01365	ko04140	Autophagy - animal	Transport and catabolism
Cami_020036-RA	K01365	ko04210	Apoptosis	Cell growth and death
Cami_020036-RA	K01365	ko04612	Antigen processing and presentation	Immune system
Cami_020036-RA	K01365	ko05205	Proteoglycans in cancer	Cancers: Overview
Cami_020036-RA	K01365	ko05323	Rheumatoid arthritis	Immune diseases
Cami_020036-RA	K01365	ko05418	Fluid shear stress and atherosclerosis	Cardiovascular diseases
Cami_020036-RA	K01368	ko04145	Phagosome	Transport and catabolism
Cami_020036-RA	K01368	ko04142	Lysosome	Transport and catabolism
Cami_020036-RA	K01368	ko04210	Apoptosis	Cell growth and death
Cami_020036-RA	K01368	ko04612	Antigen processing and presentation	Immune system
Cami_020036-RA	K01368	ko05152	Tuberculosis	Infectious diseases: Bacterial
Cami_020073-RA	K18491	ko04550	Signaling pathways regulating pluripotency of stem cells	Cellular community - eukaryotes
Cami_000044-RA	K00128	ko00010	Glycolysis / Gluconeogenesis	Carbohydrate metabolism
Cami_000044-RA	K00128	ko00053	Ascorbate and aldarate metabolism	Carbohydrate metabolism
Cami_000044-RA	K00128	ko00620	Pyruvate metabolism	Carbohydrate metabolism
Cami_000044-RA	K00128	ko00071	Fatty acid degradation	Lipid metabolism
Cami_000044-RA	K00128	ko00561	Glycerolipid metabolism	Lipid metabolism
Cami_000044-RA	K00128	ko00280	Valine, leucine and isoleucine degradation	Amino acid metabolism
Cami_000044-RA	K00128	ko00310	Lysine degradation	Amino acid metabolism
Cami_000044-RA	K00128	ko00330	Arginine and proline metabolism	Amino acid metabolism
Cami_000044-RA	K00128	ko00340	Histidine metabolism	Amino acid metabolism
Cami_000044-RA	K00128	ko00380	Tryptophan metabolism	Amino acid metabolism
Cami_000044-RA	K00128	ko00410	beta-Alanine metabolism	Metabolism of other amino acids
Cami_000044-RA	K00128	ko00981	Insect hormone biosynthesis	Metabolism of terpenoids and polyketides
Cami_000044-RA	K00128	ko00903	Limonene and pinene degradation	Metabolism of terpenoids and polyketides
Cami_000044-RA	K00128	ko00625	Chloroalkane and chloroalkene degradation	Xenobiotics biodegradation and metabolism
Cami_000105-RA	K01565	ko00531	Glycosaminoglycan degradation	Glycan biosynthesis and metabolism
Cami_000105-RA	K01565	ko04142	Lysosome	Transport and catabolism
Cami_000127-RA	K02184	ko04320	Dorso-ventral axis formation	Development
Cami_000233-RA	K10176	ko04013	MAPK signaling pathway - fly	Signal transduction
Cami_000233-RA	K10177	ko04550	Signaling pathways regulating pluripotency of stem cells	Cellular community - eukaryotes
Cami_000252-RA	K01283	ko04924	Renin secretion	Endocrine system
Cami_000252-RA	K01283	ko04614	Renin-angiotensin system	Endocrine system
Cami_000252-RA	K01283	ko05410	Hypertrophic cardiomyopathy (HCM)	Cardiovascular diseases
Cami_000252-RA	K01283	ko05142	Chagas disease (American trypanosomiasis)	Infectious diseases: Parasitic
Cami_000269-RA	K12854	ko03040	Spliceosome	Transcription
Cami_000268-RA	K12854	ko03040	Spliceosome	Transcription
Cami_000267-RA	K12854	ko03040	Spliceosome	Transcription
Cami_000291-RA	K19475	ko04144	Endocytosis	Transport and catabolism
Cami_000329-RA	K05700	ko04510	Focal adhesion	Cellular community - eukaryotes
Cami_000329-RA	K05700	ko04520	Adherens junction	Cellular community - eukaryotes
Cami_000329-RA	K05700	ko04810	Regulation of actin cytoskeleton	Cell motility
Cami_000329-RA	K05700	ko04670	Leukocyte transendothelial migration	Immune system
Cami_000329-RA	K05700	ko05131	Shigellosis	Infectious diseases: Bacterial
Cami_000329-RA	K05700	ko05100	Bacterial invasion of epithelial cells	Infectious diseases: Bacterial
Cami_000329-RA	K05700	ko05146	Amoebiasis	Infectious diseases: Parasitic
Cami_000347-RA	K03029	ko03050	Proteasome	Folding, sorting and degradation
Cami_000347-RA	K03029	ko05169	Epstein-Barr virus infection	Infectious diseases: Viral
Cami_000357-RA	K01014	ko05204	Chemical carcinogenesis	Cancers: Overview
Cami_000357-RA	K01016	ko00140	Steroid hormone biosynthesis	Lipid metabolism
Cami_000400-RA	K14464	ko00513	Various types of N-glycan biosynthesis	Glycan biosynthesis and metabolism
Cami_000410-RA	K03118	ko03060	Protein export	Folding, sorting and degradation
Cami_000410-RA	K03118	ko03070	Bacterial secretion system	Membrane transport
Cami_000410-RA	K03407	ko02020	Two-component system	Signal transduction
Cami_000410-RA	K03407	ko02030	Bacterial chemotaxis	Cell motility
Cami_000410-RA	K03572	ko03430	Mismatch repair	Replication and repair
Cami_000441-RA	K05677	ko02010	ABC transporters	Membrane transport
Cami_000441-RA	K05677	ko04146	Peroxisome	Transport and catabolism
Cami_000469-RA	K17305	ko04979	Cholesterol metabolism	Digestive system
Cami_000472-RA	K06630	ko04011	MAPK signaling pathway - yeast	Signal transduction
Cami_000472-RA	K06630	ko04390	Hippo signaling pathway	Signal transduction
Cami_000472-RA	K06630	ko04391	Hippo signaling pathway - fly	Signal transduction
Cami_000472-RA	K06630	ko04151	PI3K-Akt signaling pathway	Signal transduction
Cami_000472-RA	K06630	ko04110	Cell cycle	Cell growth and death
Cami_000472-RA	K06630	ko04114	Oocyte meiosis	Cell growth and death
Cami_000472-RA	K06630	ko04722	Neurotrophin signaling pathway	Nervous system
Cami_000472-RA	K06630	ko05203	Viral carcinogenesis	Cancers: Overview
Cami_000488-RA	K05747	ko04144	Endocytosis	Transport and catabolism
Cami_000488-RA	K05747	ko04520	Adherens junction	Cellular community - eukaryotes
Cami_000488-RA	K05747	ko04530	Tight junction	Cellular community - eukaryotes
Cami_000488-RA	K05747	ko04810	Regulation of actin cytoskeleton	Cell motility
Cami_000488-RA	K05747	ko04666	Fc gamma R-mediated phagocytosis	Immune system
Cami_000488-RA	K05747	ko04062	Chemokine signaling pathway	Immune system
Cami_000488-RA	K05747	ko05231	Choline metabolism in cancer	Cancers: Overview
Cami_000488-RA	K05747	ko05130	Pathogenic Escherichia coli infection	Infectious diseases: Bacterial
Cami_000488-RA	K05747	ko05132	Salmonella infection	Infectious diseases: Bacterial
Cami_000488-RA	K05747	ko05131	Shigellosis	Infectious diseases: Bacterial
Cami_000488-RA	K05747	ko05100	Bacterial invasion of epithelial cells	Infectious diseases: Bacterial
Cami_000508-RA	K10408	ko05016	Huntington disease	Neurodegenerative diseases
Cami_000513-RA	K04565	ko04146	Peroxisome	Transport and catabolism
Cami_000513-RA	K04565	ko04213	Longevity regulating pathway - multiple species	Aging
Cami_000513-RA	K04565	ko05014	Amyotrophic lateral sclerosis (ALS)	Neurodegenerative diseases
Cami_000513-RA	K04565	ko05016	Huntington disease	Neurodegenerative diseases
Cami_000513-RA	K04565	ko05020	Prion diseases	Neurodegenerative diseases
Cami_000523-RA	K04810	ko04080	Neuroactive ligand-receptor interaction	Signaling molecules and interaction
Cami_000523-RA	K04811	ko04080	Neuroactive ligand-receptor interaction	Signaling molecules and interaction
Cami_000553-RA	K05931	ko01522	Endocrine resistance	Drug resistance: Antineoplastic
Cami_000561-RA	K03341	ko00450	Selenocompound metabolism	Metabolism of other amino acids
Cami_000561-RA	K03341	ko00970	Aminoacyl-tRNA biosynthesis	Translation
Cami_000589-RA	K06269	ko03015	mRNA surveillance pathway	Translation
Cami_000589-RA	K06269	ko04390	Hippo signaling pathway	Signal transduction
Cami_000589-RA	K06269	ko04024	cAMP signaling pathway	Signal transduction
Cami_000589-RA	K06269	ko04022	cGMP-PKG signaling pathway	Signal transduction
Cami_000589-RA	K06269	ko04113	Meiosis - yeast	Cell growth and death
Cami_000589-RA	K06269	ko04114	Oocyte meiosis	Cell growth and death
Cami_000589-RA	K06269	ko04218	Cellular senescence	Cell growth and death
Cami_000589-RA	K06269	ko04510	Focal adhesion	Cellular community - eukaryotes
Cami_000589-RA	K06269	ko04810	Regulation of actin cytoskeleton	Cell motility
Cami_000589-RA	K06269	ko04611	Platelet activation	Immune system
Cami_000589-RA	K06269	ko04910	Insulin signaling pathway	Endocrine system
Cami_000589-RA	K06269	ko04921	Oxytocin signaling pathway	Endocrine system
Cami_000589-RA	K06269	ko04261	Adrenergic signaling in cardiomyocytes	Circulatory system
Cami_000589-RA	K06269	ko04270	Vascular smooth muscle contraction	Circulatory system
Cami_000589-RA	K06269	ko04728	Dopaminergic synapse	Nervous system
Cami_000589-RA	K06269	ko04720	Long-term potentiation	Nervous system
Cami_000589-RA	K06269	ko04750	Inflammatory mediator regulation of TRP channels	Sensory system
Cami_000589-RA	K06269	ko05205	Proteoglycans in cancer	Cancers: Overview
Cami_000589-RA	K06269	ko05031	Amphetamine addiction	Substance dependence
Cami_000589-RA	K06269	ko05034	Alcoholism	Substance dependence
Cami_000589-RA	K06269	ko04931	Insulin resistance	Endocrine and metabolic diseases
Cami_000589-RA	K06269	ko05168	Herpes simplex infection	Infectious diseases: Viral
Cami_000611-RA	K00572	ko04310	Wnt signaling pathway	Signal transduction
Cami_000611-RA	K00572	ko04390	Hippo signaling pathway	Signal transduction
Cami_000611-RA	K00572	ko04150	mTOR signaling pathway	Signal transduction
Cami_000611-RA	K00572	ko04550	Signaling pathways regulating pluripotency of stem cells	Cellular community - eukaryotes
Cami_000611-RA	K00572	ko04916	Melanogenesis	Endocrine system
Cami_000611-RA	K00572	ko05200	Pathways in cancer	Cancers: Overview
Cami_000611-RA	K00572	ko05205	Proteoglycans in cancer	Cancers: Overview
Cami_000611-RA	K00572	ko05225	Hepatocellular carcinoma	Cancers: Specific types
Cami_000611-RA	K00572	ko05226	Gastric cancer	Cancers: Specific types
Cami_000611-RA	K00572	ko05217	Basal cell carcinoma	Cancers: Specific types
Cami_000611-RA	K00572	ko05224	Breast cancer	Cancers: Specific types
Cami_000611-RA	K00572	ko04934	Cushing syndrome	Endocrine and metabolic diseases
Cami_000611-RA	K00572	ko05165	Human papillomavirus infection	Infectious diseases: Viral
Cami_000616-RA	K02174	ko04214	Apoptosis - fly	Cell growth and death
Cami_000616-RA	K02174	ko04320	Dorso-ventral axis formation	Development
Cami_000623-RA	K05741	ko04810	Regulation of actin cytoskeleton	Cell motility
Cami_000718-RA	K01836	ko00520	Amino sugar and nucleotide sugar metabolism	Carbohydrate metabolism
Cami_000731-RA	K12484	ko04144	Endocytosis	Transport and catabolism
Cami_000739-RA	K11674	ko05168	Herpes simplex infection	Infectious diseases: Viral
Cami_000738-RA	K11674	ko05168	Herpes simplex infection	Infectious diseases: Viral
Cami_000797-RA	K00419	ko00190	Oxidative phosphorylation	Energy metabolism
Cami_000797-RA	K00419	ko04260	Cardiac muscle contraction	Circulatory system
Cami_000797-RA	K00419	ko04714	Thermogenesis	Environmental adaptation
Cami_000797-RA	K00419	ko05010	Alzheimer disease	Neurodegenerative diseases
Cami_000797-RA	K00419	ko05012	Parkinson disease	Neurodegenerative diseases
Cami_000797-RA	K00419	ko05016	Huntington disease	Neurodegenerative diseases
Cami_000797-RA	K00419	ko04932	Non-alcoholic fatty liver disease (NAFLD)	Endocrine and metabolic diseases
Cami_000797-RA	K07876	ko04144	Endocytosis	Transport and catabolism
Cami_000830-RA	K12077	ko04066	HIF-1 signaling pathway	Signal transduction
Cami_000830-RA	K12077	ko04360	Axon guidance	Development
Cami_000830-RA	K12077	ko05230	Central carbon metabolism in cancer	Cancers: Overview
Cami_000871-RA	K02602	ko04114	Oocyte meiosis	Cell growth and death
Cami_000871-RA	K02602	ko04914	Progesterone-mediated oocyte maturation	Endocrine system
Cami_000871-RA	K02602	ko04320	Dorso-ventral axis formation	Development
Cami_000911-RA	K08155	ko04728	Dopaminergic synapse	Nervous system
Cami_000911-RA	K08155	ko04726	Serotonergic synapse	Nervous system
Cami_000911-RA	K08155	ko04721	Synaptic vesicle cycle	Nervous system
Cami_000911-RA	K08155	ko05012	Parkinson disease	Neurodegenerative diseases
Cami_000911-RA	K08155	ko05030	Cocaine addiction	Substance dependence
Cami_000911-RA	K08155	ko05031	Amphetamine addiction	Substance dependence
Cami_000911-RA	K08155	ko05034	Alcoholism	Substance dependence
Cami_000907-RA	K13171	ko03013	RNA transport	Translation
Cami_000907-RA	K13171	ko03015	mRNA surveillance pathway	Translation
Cami_000943-RA	K00901	ko00561	Glycerolipid metabolism	Lipid metabolism
Cami_000943-RA	K00901	ko00564	Glycerophospholipid metabolism	Lipid metabolism
Cami_000943-RA	K00901	ko04070	Phosphatidylinositol signaling system	Signal transduction
Cami_000943-RA	K00901	ko04072	Phospholipase D signaling pathway	Signal transduction
Cami_000943-RA	K00901	ko05231	Choline metabolism in cancer	Cancers: Overview
Cami_000942-RA	K00901	ko00561	Glycerolipid metabolism	Lipid metabolism
Cami_000942-RA	K00901	ko00564	Glycerophospholipid metabolism	Lipid metabolism
Cami_000942-RA	K00901	ko04070	Phosphatidylinositol signaling system	Signal transduction
Cami_000942-RA	K00901	ko04072	Phospholipase D signaling pathway	Signal transduction
Cami_000942-RA	K00901	ko05231	Choline metabolism in cancer	Cancers: Overview
Cami_000944-RA	K03006	ko00230	Purine metabolism	Nucleotide metabolism
Cami_000944-RA	K03006	ko00240	Pyrimidine metabolism	Nucleotide metabolism
Cami_000944-RA	K03006	ko03020	RNA polymerase	Transcription
Cami_000944-RA	K03006	ko05016	Huntington disease	Neurodegenerative diseases
Cami_000944-RA	K03006	ko05168	Herpes simplex infection	Infectious diseases: Viral
Cami_001007-RA	K01251	ko00270	Cysteine and methionine metabolism	Amino acid metabolism
Cami_001089-RA	K09666	ko00515	Mannose type O-glycan biosynthesis	Glycan biosynthesis and metabolism
Cami_001095-RA	K13162	ko04216	Ferroptosis	Cell growth and death
Cami_001094-RA	K13162	ko04216	Ferroptosis	Cell growth and death
Cami_001139-RA	K00281	ko00630	Glyoxylate and dicarboxylate metabolism	Carbohydrate metabolism
Cami_001139-RA	K00281	ko00260	Glycine, serine and threonine metabolism	Amino acid metabolism
Cami_001134-RA	K05110	ko04360	Axon guidance	Development
Cami_001151-RA	K12472	ko04144	Endocytosis	Transport and catabolism
Cami_001161-RA	K15109	ko04714	Thermogenesis	Environmental adaptation
Cami_001199-RA	K14007	ko04141	Protein processing in endoplasmic reticulum	Folding, sorting and degradation
Cami_001203-RA	K14439	ko04550	Signaling pathways regulating pluripotency of stem cells	Cellular community - eukaryotes
Cami_001416-RA	K05751	ko04810	Regulation of actin cytoskeleton	Cell motility
Cami_001454-RA	K05636	ko04151	PI3K-Akt signaling pathway	Signal transduction
Cami_001454-RA	K05636	ko04512	ECM-receptor interaction	Signaling molecules and interaction
Cami_001454-RA	K05636	ko04510	Focal adhesion	Cellular community - eukaryotes
Cami_001454-RA	K05636	ko05200	Pathways in cancer	Cancers: Overview
Cami_001454-RA	K05636	ko05222	Small cell lung cancer	Cancers: Specific types
Cami_001454-RA	K05636	ko05165	Human papillomavirus infection	Infectious diseases: Viral
Cami_001454-RA	K05636	ko05146	Amoebiasis	Infectious diseases: Parasitic
Cami_001454-RA	K05636	ko05145	Toxoplasmosis	Infectious diseases: Parasitic
Cami_001471-RA	K10394	ko04340	Hedgehog signaling pathway	Signal transduction
Cami_001528-RA	K10956	ko03060	Protein export	Folding, sorting and degradation
Cami_001528-RA	K10956	ko04141	Protein processing in endoplasmic reticulum	Folding, sorting and degradation
Cami_001528-RA	K10956	ko04145	Phagosome	Transport and catabolism
Cami_001528-RA	K10956	ko05110	Vibrio cholerae infection	Infectious diseases: Bacterial
Cami_001537-RA	K17895	ko04658	Th1 and Th2 cell differentiation	Immune system
Cami_001537-RA	K17895	ko04659	Th17 cell differentiation	Immune system
Cami_001537-RA	K17895	ko04928	Parathyroid hormone synthesis, secretion and action	Endocrine system
Cami_001554-RA	K12495	ko04144	Endocytosis	Transport and catabolism
Cami_001634-RA	K07511	ko00640	Propanoate metabolism	Carbohydrate metabolism
Cami_001634-RA	K07511	ko00650	Butanoate metabolism	Carbohydrate metabolism
Cami_001634-RA	K07511	ko00062	Fatty acid elongation	Lipid metabolism
Cami_001634-RA	K07511	ko00071	Fatty acid degradation	Lipid metabolism
Cami_001634-RA	K07511	ko00280	Valine, leucine and isoleucine degradation	Amino acid metabolism
Cami_001634-RA	K07511	ko00310	Lysine degradation	Amino acid metabolism
Cami_001634-RA	K07511	ko00380	Tryptophan metabolism	Amino acid metabolism
Cami_001634-RA	K07511	ko00410	beta-Alanine metabolism	Metabolism of other amino acids
Cami_001634-RA	K07511	ko00627	Aminobenzoate degradation	Xenobiotics biodegradation and metabolism
Cami_001634-RA	K07511	ko00930	Caprolactam degradation	Xenobiotics biodegradation and metabolism
Cami_001635-RA	K05629	ko04015	Rap1 signaling pathway	Signal transduction
Cami_001635-RA	K05629	ko04151	PI3K-Akt signaling pathway	Signal transduction
Cami_001635-RA	K05631	ko04015	Rap1 signaling pathway	Signal transduction
Cami_001635-RA	K05631	ko04151	PI3K-Akt signaling pathway	Signal transduction
Cami_001635-RA	K05631	ko04530	Tight junction	Cellular community - eukaryotes
Cami_001635-RA	K05631	ko05165	Human papillomavirus infection	Infectious diseases: Viral
Cami_001703-RA	K00844	ko00010	Glycolysis / Gluconeogenesis	Carbohydrate metabolism
Cami_001703-RA	K00844	ko00051	Fructose and mannose metabolism	Carbohydrate metabolism
Cami_001703-RA	K00844	ko00052	Galactose metabolism	Carbohydrate metabolism
Cami_001703-RA	K00844	ko00500	Starch and sucrose metabolism	Carbohydrate metabolism
Cami_001703-RA	K00844	ko00520	Amino sugar and nucleotide sugar metabolism	Carbohydrate metabolism
Cami_001703-RA	K00844	ko00521	Streptomycin biosynthesis	Biosynthesis of other secondary metabolites
Cami_001703-RA	K00844	ko00524	Neomycin, kanamycin and gentamicin biosynthesis	Biosynthesis of other secondary metabolites
Cami_001703-RA	K00844	ko04066	HIF-1 signaling pathway	Signal transduction
Cami_001703-RA	K00844	ko04910	Insulin signaling pathway	Endocrine system
Cami_001703-RA	K00844	ko04973	Carbohydrate digestion and absorption	Digestive system
Cami_001703-RA	K00844	ko05230	Central carbon metabolism in cancer	Cancers: Overview
Cami_001703-RA	K00844	ko04930	Type II diabetes mellitus	Endocrine and metabolic diseases
Cami_001717-RA	K03666	ko03018	RNA degradation	Folding, sorting and degradation
Cami_001717-RA	K03666	ko02024	Quorum sensing	Cellular community - prokaryotes
Cami_001717-RA	K03666	ko05111	Biofilm formation - Vibrio cholerae	Cellular community - prokaryotes
Cami_001730-RA	K13525	ko04141	Protein processing in endoplasmic reticulum	Folding, sorting and degradation
Cami_001730-RA	K13525	ko05134	Legionellosis	Infectious diseases: Bacterial
Cami_001735-RA	K02154	ko00190	Oxidative phosphorylation	Energy metabolism
Cami_001735-RA	K02154	ko04145	Phagosome	Transport and catabolism
Cami_001735-RA	K02154	ko04142	Lysosome	Transport and catabolism
Cami_001735-RA	K02154	ko04966	Collecting duct acid secretion	Excretory system
Cami_001735-RA	K02154	ko04721	Synaptic vesicle cycle	Nervous system
Cami_001735-RA	K02154	ko05323	Rheumatoid arthritis	Immune diseases
Cami_001735-RA	K02154	ko05110	Vibrio cholerae infection	Infectious diseases: Bacterial
Cami_001735-RA	K02154	ko05120	Epithelial cell signaling in Helicobacter pylori infection	Infectious diseases: Bacterial
Cami_001735-RA	K02154	ko05152	Tuberculosis	Infectious diseases: Bacterial
Cami_001735-RA	K02154	ko05165	Human papillomavirus infection	Infectious diseases: Viral
Cami_001779-RA	K16684	ko04390	Hippo signaling pathway	Signal transduction
Cami_001779-RA	K16684	ko04391	Hippo signaling pathway - fly	Signal transduction
Cami_001779-RA	K16684	ko04392	Hippo signaling pathway - multiple species	Signal transduction
Cami_001779-RA	K16684	ko04530	Tight junction	Cellular community - eukaryotes
Cami_001844-RA	K01186	ko00600	Sphingolipid metabolism	Lipid metabolism
Cami_001844-RA	K01186	ko00511	Other glycan degradation	Glycan biosynthesis and metabolism
Cami_001844-RA	K01186	ko04142	Lysosome	Transport and catabolism
Cami_001842-RA	K05770	ko04080	Neuroactive ligand-receptor interaction	Signaling molecules and interaction
Cami_001842-RA	K05770	ko04214	Apoptosis - fly	Cell growth and death
Cami_001842-RA	K05770	ko04979	Cholesterol metabolism	Digestive system
Cami_001842-RA	K05770	ko05166	Human T-cell leukemia virus 1 infection	Infectious diseases: Viral
Cami_001837-RA	K00444	ko04310	Wnt signaling pathway	Signal transduction
Cami_001837-RA	K00444	ko04390	Hippo signaling pathway	Signal transduction
Cami_001837-RA	K00444	ko04150	mTOR signaling pathway	Signal transduction
Cami_001837-RA	K00444	ko04550	Signaling pathways regulating pluripotency of stem cells	Cellular community - eukaryotes
Cami_001837-RA	K00444	ko04916	Melanogenesis	Endocrine system
Cami_001837-RA	K00444	ko04360	Axon guidance	Development
Cami_001837-RA	K00444	ko05200	Pathways in cancer	Cancers: Overview
Cami_001837-RA	K00444	ko05205	Proteoglycans in cancer	Cancers: Overview
Cami_001837-RA	K00444	ko05225	Hepatocellular carcinoma	Cancers: Specific types
Cami_001837-RA	K00444	ko05226	Gastric cancer	Cancers: Specific types
Cami_001837-RA	K00444	ko05217	Basal cell carcinoma	Cancers: Specific types
Cami_001837-RA	K00444	ko05224	Breast cancer	Cancers: Specific types
Cami_001837-RA	K00444	ko04934	Cushing syndrome	Endocrine and metabolic diseases
Cami_001837-RA	K00444	ko05165	Human papillomavirus infection	Infectious diseases: Viral
Cami_001950-RA	K07902	ko04530	Tight junction	Cellular community - eukaryotes
Cami_001951-RA	K07901	ko04152	AMPK signaling pathway	Signal transduction
Cami_001951-RA	K07901	ko04144	Endocytosis	Transport and catabolism
Cami_001951-RA	K07901	ko04530	Tight junction	Cellular community - eukaryotes
Cami_001951-RA	K07901	ko04972	Pancreatic secretion	Digestive system
Cami_001951-RA	K07903	ko04152	AMPK signaling pathway	Signal transduction
Cami_001951-RA	K07903	ko04144	Endocytosis	Transport and catabolism
Cami_001980-RA	K03254	ko03013	RNA transport	Translation
Cami_001990-RA	K05760	ko04370	VEGF signaling pathway	Signal transduction
Cami_001990-RA	K05760	ko04510	Focal adhesion	Cellular community - eukaryotes
Cami_001990-RA	K05760	ko04810	Regulation of actin cytoskeleton	Cell motility
Cami_001990-RA	K05760	ko04670	Leukocyte transendothelial migration	Immune system
Cami_001990-RA	K05760	ko04062	Chemokine signaling pathway	Immune system
Cami_001990-RA	K05760	ko05205	Proteoglycans in cancer	Cancers: Overview
Cami_001990-RA	K05760	ko05203	Viral carcinogenesis	Cancers: Overview
Cami_001990-RA	K05760	ko05100	Bacterial invasion of epithelial cells	Infectious diseases: Bacterial
Cami_001990-RA	K05760	ko05170	Human immunodeficiency virus 1 infection	Infectious diseases: Viral
Cami_001990-RA	K05760	ko05163	Human cytomegalovirus infection	Infectious diseases: Viral
Cami_001990-RA	K05760	ko05165	Human papillomavirus infection	Infectious diseases: Viral
Cami_002015-RA	K04634	ko04015	Rap1 signaling pathway	Signal transduction
Cami_002015-RA	K04634	ko04371	Apelin signaling pathway	Signal transduction
Cami_002015-RA	K04634	ko04020	Calcium signaling pathway	Signal transduction
Cami_002015-RA	K04634	ko04071	Sphingolipid signaling pathway	Signal transduction
Cami_002015-RA	K04634	ko04022	cGMP-PKG signaling pathway	Signal transduction
Cami_002015-RA	K04634	ko04540	Gap junction	Cellular community - eukaryotes
Cami_002015-RA	K04634	ko04611	Platelet activation	Immune system
Cami_002015-RA	K04634	ko04911	Insulin secretion	Endocrine system
Cami_002015-RA	K04634	ko04922	Glucagon signaling pathway	Endocrine system
Cami_002015-RA	K04634	ko04912	GnRH signaling pathway	Endocrine system
Cami_002015-RA	K04634	ko04915	Estrogen signaling pathway	Endocrine system
Cami_002015-RA	K04634	ko04921	Oxytocin signaling pathway	Endocrine system
Cami_002015-RA	K04634	ko04918	Thyroid hormone synthesis	Endocrine system
Cami_002015-RA	K04634	ko04928	Parathyroid hormone synthesis, secretion and action	Endocrine system
Cami_002015-RA	K04634	ko04916	Melanogenesis	Endocrine system
Cami_002015-RA	K04634	ko04924	Renin secretion	Endocrine system
Cami_002015-RA	K04634	ko04925	Aldosterone synthesis and secretion	Endocrine system
Cami_002015-RA	K04634	ko04927	Cortisol synthesis and secretion	Endocrine system
Cami_002015-RA	K04634	ko04261	Adrenergic signaling in cardiomyocytes	Circulatory system
Cami_002015-RA	K04634	ko04270	Vascular smooth muscle contraction	Circulatory system
Cami_002015-RA	K04634	ko04970	Salivary secretion	Digestive system
Cami_002015-RA	K04634	ko04971	Gastric acid secretion	Digestive system
Cami_002015-RA	K04634	ko04972	Pancreatic secretion	Digestive system
Cami_002015-RA	K04634	ko04961	Endocrine and other factor-regulated calcium reabsorption	Excretory system
Cami_002015-RA	K04634	ko04724	Glutamatergic synapse	Nervous system
Cami_002015-RA	K04634	ko04725	Cholinergic synapse	Nervous system
Cami_002015-RA	K04634	ko04728	Dopaminergic synapse	Nervous system
Cami_002015-RA	K04634	ko04726	Serotonergic synapse	Nervous system
Cami_002015-RA	K04634	ko04720	Long-term potentiation	Nervous system
Cami_002015-RA	K04634	ko04730	Long-term depression	Nervous system
Cami_002015-RA	K04634	ko04723	Retrograde endocannabinoid signaling	Nervous system
Cami_002015-RA	K04634	ko04745	Phototransduction - fly	Sensory system
Cami_002015-RA	K04634	ko04750	Inflammatory mediator regulation of TRP channels	Sensory system
Cami_002015-RA	K04634	ko04713	Circadian entrainment	Environmental adaptation
Cami_002015-RA	K04634	ko05200	Pathways in cancer	Cancers: Overview
Cami_002015-RA	K04634	ko05010	Alzheimer disease	Neurodegenerative diseases
Cami_002015-RA	K04634	ko05016	Huntington disease	Neurodegenerative diseases
Cami_002015-RA	K04634	ko04934	Cushing syndrome	Endocrine and metabolic diseases
Cami_002015-RA	K04634	ko05170	Human immunodeficiency virus 1 infection	Infectious diseases: Viral
Cami_002015-RA	K04634	ko05163	Human cytomegalovirus infection	Infectious diseases: Viral
Cami_002015-RA	K04634	ko05146	Amoebiasis	Infectious diseases: Parasitic
Cami_002015-RA	K04634	ko05142	Chagas disease (American trypanosomiasis)	Infectious diseases: Parasitic
Cami_002015-RA	K04634	ko05143	African trypanosomiasis	Infectious diseases: Parasitic
Cami_002036-RA	K15409	ko05168	Herpes simplex infection	Infectious diseases: Viral
Cami_020893-RA	K01758	ko00260	Glycine, serine and threonine metabolism	Amino acid metabolism
Cami_020893-RA	K01758	ko00270	Cysteine and methionine metabolism	Amino acid metabolism
Cami_020893-RA	K01758	ko00450	Selenocompound metabolism	Metabolism of other amino acids
Cami_020965-RA	K03006	ko00230	Purine metabolism	Nucleotide metabolism
Cami_020965-RA	K03006	ko00240	Pyrimidine metabolism	Nucleotide metabolism
Cami_020965-RA	K03006	ko03020	RNA polymerase	Transcription
Cami_020965-RA	K03006	ko05016	Huntington disease	Neurodegenerative diseases
Cami_020965-RA	K03006	ko05168	Herpes simplex infection	Infectious diseases: Viral
Cami_020085-RA	K11252	ko05203	Viral carcinogenesis	Cancers: Overview
Cami_020085-RA	K11252	ko05322	Systemic lupus erythematosus	Immune diseases
Cami_020085-RA	K11252	ko05034	Alcoholism	Substance dependence
Cami_020096-RA	K11252	ko05203	Viral carcinogenesis	Cancers: Overview
Cami_020096-RA	K11252	ko05322	Systemic lupus erythematosus	Immune diseases
Cami_020096-RA	K11252	ko05034	Alcoholism	Substance dependence
Cami_020091-RA	K11252	ko05203	Viral carcinogenesis	Cancers: Overview
Cami_020091-RA	K11252	ko05322	Systemic lupus erythematosus	Immune diseases
Cami_020091-RA	K11252	ko05034	Alcoholism	Substance dependence
Cami_020102-RA	K01365	ko04145	Phagosome	Transport and catabolism
Cami_020102-RA	K01365	ko04142	Lysosome	Transport and catabolism
Cami_020102-RA	K01365	ko04140	Autophagy - animal	Transport and catabolism
Cami_020102-RA	K01365	ko04210	Apoptosis	Cell growth and death
Cami_020102-RA	K01365	ko04612	Antigen processing and presentation	Immune system
Cami_020102-RA	K01365	ko05205	Proteoglycans in cancer	Cancers: Overview
Cami_020102-RA	K01365	ko05323	Rheumatoid arthritis	Immune diseases
Cami_020102-RA	K01365	ko05418	Fluid shear stress and atherosclerosis	Cardiovascular diseases
Cami_020102-RA	K01368	ko04145	Phagosome	Transport and catabolism
Cami_020102-RA	K01368	ko04142	Lysosome	Transport and catabolism
Cami_020102-RA	K01368	ko04210	Apoptosis	Cell growth and death
Cami_020102-RA	K01368	ko04612	Antigen processing and presentation	Immune system
Cami_020102-RA	K01368	ko05152	Tuberculosis	Infectious diseases: Bacterial
Cami_020182-RA	K10260	ko04120	Ubiquitin mediated proteolysis	Folding, sorting and degradation
Cami_020241-RA	K13647	ko00310	Lysine degradation	Amino acid metabolism
Cami_020295-RA	K07604	ko04915	Estrogen signaling pathway	Endocrine system
Cami_020298-RA	K12741	ko03040	Spliceosome	Transcription
Cami_020298-RA	K14411	ko03015	mRNA surveillance pathway	Translation
Cami_020310-RA	K10421	ko04150	mTOR signaling pathway	Signal transduction
Cami_020331-RA	K10532	ko00531	Glycosaminoglycan degradation	Glycan biosynthesis and metabolism
Cami_020331-RA	K10532	ko04142	Lysosome	Transport and catabolism
Cami_020376-RA	K01681	ko00020	Citrate cycle (TCA cycle)	Carbohydrate metabolism
Cami_020376-RA	K01681	ko00630	Glyoxylate and dicarboxylate metabolism	Carbohydrate metabolism
Cami_020376-RA	K01681	ko00720	Carbon fixation pathways in prokaryotes	Energy metabolism
Cami_020395-RA	K12301	ko04142	Lysosome	Transport and catabolism
Cami_020479-RA	K11254	ko05203	Viral carcinogenesis	Cancers: Overview
Cami_020479-RA	K11254	ko05322	Systemic lupus erythematosus	Immune diseases
Cami_020479-RA	K11254	ko05034	Alcoholism	Substance dependence
Cami_020486-RA	K12471	ko04144	Endocytosis	Transport and catabolism
Cami_020922-RA	K11674	ko05168	Herpes simplex infection	Infectious diseases: Viral
Cami_021260-RA	K00286	ko00330	Arginine and proline metabolism	Amino acid metabolism
Cami_021108-RA	K11252	ko05203	Viral carcinogenesis	Cancers: Overview
Cami_021108-RA	K11252	ko05322	Systemic lupus erythematosus	Immune diseases
Cami_021108-RA	K11252	ko05034	Alcoholism	Substance dependence
Cami_020780-RA	K11674	ko05168	Herpes simplex infection	Infectious diseases: Viral
Cami_020782-RA	K11674	ko05168	Herpes simplex infection	Infectious diseases: Viral
Cami_021014-RA	K11674	ko05168	Herpes simplex infection	Infectious diseases: Viral
Cami_021239-RA	K11252	ko05203	Viral carcinogenesis	Cancers: Overview
Cami_021239-RA	K11252	ko05322	Systemic lupus erythematosus	Immune diseases
Cami_021239-RA	K11252	ko05034	Alcoholism	Substance dependence
Cami_021241-RA	K11253	ko05202	Transcriptional misregulation in cancer	Cancers: Overview
Cami_021241-RA	K11253	ko05322	Systemic lupus erythematosus	Immune diseases
Cami_021241-RA	K11253	ko05034	Alcoholism	Substance dependence
Cami_020709-RA	K11674	ko05168	Herpes simplex infection	Infectious diseases: Viral
Cami_020994-RA	K11674	ko05168	Herpes simplex infection	Infectious diseases: Viral
Cami_020995-RA	K01758	ko00260	Glycine, serine and threonine metabolism	Amino acid metabolism
Cami_020995-RA	K01758	ko00270	Cysteine and methionine metabolism	Amino acid metabolism
Cami_020995-RA	K01758	ko00450	Selenocompound metabolism	Metabolism of other amino acids
Cami_021096-RA	K03386	ko04214	Apoptosis - fly	Cell growth and death
Cami_021134-RA	K11254	ko05203	Viral carcinogenesis	Cancers: Overview
Cami_021134-RA	K11254	ko05322	Systemic lupus erythematosus	Immune diseases
Cami_021134-RA	K11254	ko05034	Alcoholism	Substance dependence
Cami_020766-RA	K10260	ko04120	Ubiquitin mediated proteolysis	Folding, sorting and degradation
Cami_013628-RA	K02174	ko04214	Apoptosis - fly	Cell growth and death
Cami_013628-RA	K02174	ko04320	Dorso-ventral axis formation	Development
Cami_013637-RA	K07375	ko04145	Phagosome	Transport and catabolism
Cami_013637-RA	K07375	ko04540	Gap junction	Cellular community - eukaryotes
Cami_013637-RA	K07375	ko05130	Pathogenic Escherichia coli infection	Infectious diseases: Bacterial
Cami_013634-RA	K07375	ko04145	Phagosome	Transport and catabolism
Cami_013634-RA	K07375	ko04540	Gap junction	Cellular community - eukaryotes
Cami_013634-RA	K07375	ko05130	Pathogenic Escherichia coli infection	Infectious diseases: Bacterial
Cami_013664-RA	K05700	ko04510	Focal adhesion	Cellular community - eukaryotes
Cami_013664-RA	K05700	ko04520	Adherens junction	Cellular community - eukaryotes
Cami_013664-RA	K05700	ko04810	Regulation of actin cytoskeleton	Cell motility
Cami_013664-RA	K05700	ko04670	Leukocyte transendothelial migration	Immune system
Cami_013664-RA	K05700	ko05131	Shigellosis	Infectious diseases: Bacterial
Cami_013664-RA	K05700	ko05100	Bacterial invasion of epithelial cells	Infectious diseases: Bacterial
Cami_013664-RA	K05700	ko05146	Amoebiasis	Infectious diseases: Parasitic
Cami_013690-RA	K00953	ko00740	Riboflavin metabolism	Metabolism of cofactors and vitamins
Cami_013713-RA	K09635	ko05164	Influenza A	Infectious diseases: Viral
Cami_013833-RA	K02184	ko04320	Dorso-ventral axis formation	Development
Cami_013852-RA	K00799	ko00480	Glutathione metabolism	Metabolism of other amino acids
Cami_013852-RA	K00799	ko00980	Metabolism of xenobiotics by cytochrome P450	Xenobiotics biodegradation and metabolism
Cami_013852-RA	K00799	ko00982	Drug metabolism - cytochrome P450	Xenobiotics biodegradation and metabolism
Cami_013852-RA	K00799	ko00983	Drug metabolism - other enzymes	Xenobiotics biodegradation and metabolism
Cami_013852-RA	K00799	ko05200	Pathways in cancer	Cancers: Overview
Cami_013852-RA	K00799	ko05204	Chemical carcinogenesis	Cancers: Overview
Cami_013852-RA	K00799	ko05225	Hepatocellular carcinoma	Cancers: Specific types
Cami_013852-RA	K00799	ko05418	Fluid shear stress and atherosclerosis	Cardiovascular diseases
Cami_013852-RA	K00799	ko01524	Platinum drug resistance	Drug resistance: Antineoplastic
Cami_013879-RA	K19464	ko05200	Pathways in cancer	Cancers: Overview
Cami_013885-RA	K05725	ko04012	ErbB signaling pathway	Signal transduction
Cami_013885-RA	K05725	ko04370	VEGF signaling pathway	Signal transduction
Cami_013885-RA	K05725	ko04151	PI3K-Akt signaling pathway	Signal transduction
Cami_013885-RA	K05725	ko04510	Focal adhesion	Cellular community - eukaryotes
Cami_013885-RA	K05725	ko04810	Regulation of actin cytoskeleton	Cell motility
Cami_013885-RA	K05725	ko04670	Leukocyte transendothelial migration	Immune system
Cami_013885-RA	K05725	ko04062	Chemokine signaling pathway	Immune system
Cami_013885-RA	K05725	ko04360	Axon guidance	Development
Cami_013885-RA	K05725	ko05200	Pathways in cancer	Cancers: Overview
Cami_013885-RA	K05725	ko05202	Transcriptional misregulation in cancer	Cancers: Overview
Cami_013885-RA	K05725	ko05205	Proteoglycans in cancer	Cancers: Overview
Cami_013885-RA	K05725	ko05222	Small cell lung cancer	Cancers: Specific types
Cami_013885-RA	K05725	ko05418	Fluid shear stress and atherosclerosis	Cardiovascular diseases
Cami_013885-RA	K05725	ko05100	Bacterial invasion of epithelial cells	Infectious diseases: Bacterial
Cami_013885-RA	K05725	ko05170	Human immunodeficiency virus 1 infection	Infectious diseases: Viral
Cami_013885-RA	K05725	ko05163	Human cytomegalovirus infection	Infectious diseases: Viral
Cami_013885-RA	K05725	ko05165	Human papillomavirus infection	Infectious diseases: Viral
Cami_013885-RA	K05725	ko05146	Amoebiasis	Infectious diseases: Parasitic
Cami_013885-RA	K05725	ko01522	Endocrine resistance	Drug resistance: Antineoplastic
Cami_013896-RA	K05746	ko04810	Regulation of actin cytoskeleton	Cell motility
Cami_013896-RA	K05746	ko04360	Axon guidance	Development
Cami_013900-RA	K07374	ko04145	Phagosome	Transport and catabolism
Cami_013900-RA	K07374	ko04210	Apoptosis	Cell growth and death
Cami_013900-RA	K07374	ko04530	Tight junction	Cellular community - eukaryotes
Cami_013900-RA	K07374	ko04540	Gap junction	Cellular community - eukaryotes
Cami_013900-RA	K07374	ko05130	Pathogenic Escherichia coli infection	Infectious diseases: Bacterial
Cami_013910-RA	K12323	ko00230	Purine metabolism	Nucleotide metabolism
Cami_013910-RA	K12323	ko04024	cAMP signaling pathway	Signal transduction
Cami_013910-RA	K12323	ko04022	cGMP-PKG signaling pathway	Signal transduction
Cami_013910-RA	K12323	ko04923	Regulation of lipolysis in adipocytes	Endocrine system
Cami_013910-RA	K12323	ko04921	Oxytocin signaling pathway	Endocrine system
Cami_013910-RA	K12323	ko04924	Renin secretion	Endocrine system
Cami_013910-RA	K12323	ko04925	Aldosterone synthesis and secretion	Endocrine system
Cami_013910-RA	K12323	ko04270	Vascular smooth muscle contraction	Circulatory system
Cami_013910-RA	K12323	ko04714	Thermogenesis	Environmental adaptation
Cami_013912-RA	K12323	ko00230	Purine metabolism	Nucleotide metabolism
Cami_013912-RA	K12323	ko04024	cAMP signaling pathway	Signal transduction
Cami_013912-RA	K12323	ko04022	cGMP-PKG signaling pathway	Signal transduction
Cami_013912-RA	K12323	ko04923	Regulation of lipolysis in adipocytes	Endocrine system
Cami_013912-RA	K12323	ko04921	Oxytocin signaling pathway	Endocrine system
Cami_013912-RA	K12323	ko04924	Renin secretion	Endocrine system
Cami_013912-RA	K12323	ko04925	Aldosterone synthesis and secretion	Endocrine system
Cami_013912-RA	K12323	ko04270	Vascular smooth muscle contraction	Circulatory system
Cami_013912-RA	K12323	ko04714	Thermogenesis	Environmental adaptation
Cami_013911-RA	K12323	ko00230	Purine metabolism	Nucleotide metabolism
Cami_013911-RA	K12323	ko04024	cAMP signaling pathway	Signal transduction
Cami_013911-RA	K12323	ko04022	cGMP-PKG signaling pathway	Signal transduction
Cami_013911-RA	K12323	ko04923	Regulation of lipolysis in adipocytes	Endocrine system
Cami_013911-RA	K12323	ko04921	Oxytocin signaling pathway	Endocrine system
Cami_013911-RA	K12323	ko04924	Renin secretion	Endocrine system
Cami_013911-RA	K12323	ko04925	Aldosterone synthesis and secretion	Endocrine system
Cami_013911-RA	K12323	ko04270	Vascular smooth muscle contraction	Circulatory system
Cami_013911-RA	K12323	ko04714	Thermogenesis	Environmental adaptation
Cami_014004-RA	K07374	ko04145	Phagosome	Transport and catabolism
Cami_014004-RA	K07374	ko04210	Apoptosis	Cell growth and death
Cami_014004-RA	K07374	ko04530	Tight junction	Cellular community - eukaryotes
Cami_014004-RA	K07374	ko04540	Gap junction	Cellular community - eukaryotes
Cami_014004-RA	K07374	ko05130	Pathogenic Escherichia coli infection	Infectious diseases: Bacterial
Cami_014009-RA	K03097	ko03008	Ribosome biogenesis in eukaryotes	Translation
Cami_014009-RA	K03097	ko04310	Wnt signaling pathway	Signal transduction
Cami_014009-RA	K03097	ko04064	NF-kappa B signaling pathway	Signal transduction
Cami_014009-RA	K03097	ko04137	Mitophagy - animal	Transport and catabolism
Cami_014009-RA	K03097	ko04139	Mitophagy - yeast	Transport and catabolism
Cami_014009-RA	K03097	ko04520	Adherens junction	Cellular community - eukaryotes
Cami_014009-RA	K03097	ko04712	Circadian rhythm - plant	Environmental adaptation
Cami_014009-RA	K03097	ko05162	Measles	Infectious diseases: Viral
Cami_014009-RA	K03097	ko05168	Herpes simplex infection	Infectious diseases: Viral
Cami_014029-RA	K01365	ko04145	Phagosome	Transport and catabolism
Cami_014029-RA	K01365	ko04142	Lysosome	Transport and catabolism
Cami_014029-RA	K01365	ko04140	Autophagy - animal	Transport and catabolism
Cami_014029-RA	K01365	ko04210	Apoptosis	Cell growth and death
Cami_014029-RA	K01365	ko04612	Antigen processing and presentation	Immune system
Cami_014029-RA	K01365	ko05205	Proteoglycans in cancer	Cancers: Overview
Cami_014029-RA	K01365	ko05323	Rheumatoid arthritis	Immune diseases
Cami_014029-RA	K01365	ko05418	Fluid shear stress and atherosclerosis	Cardiovascular diseases
Cami_014029-RA	K01368	ko04145	Phagosome	Transport and catabolism
Cami_014029-RA	K01368	ko04142	Lysosome	Transport and catabolism
Cami_014029-RA	K01368	ko04210	Apoptosis	Cell growth and death
Cami_014029-RA	K01368	ko04612	Antigen processing and presentation	Immune system
Cami_014029-RA	K01368	ko05152	Tuberculosis	Infectious diseases: Bacterial
Cami_014064-RA	K04632	ko04015	Rap1 signaling pathway	Signal transduction
Cami_014064-RA	K04632	ko04020	Calcium signaling pathway	Signal transduction
Cami_014064-RA	K04632	ko04072	Phospholipase D signaling pathway	Signal transduction
Cami_014064-RA	K04632	ko04024	cAMP signaling pathway	Signal transduction
Cami_014064-RA	K04632	ko04540	Gap junction	Cellular community - eukaryotes
Cami_014064-RA	K04632	ko04611	Platelet activation	Immune system
Cami_014064-RA	K04632	ko04911	Insulin secretion	Endocrine system
Cami_014064-RA	K04632	ko04922	Glucagon signaling pathway	Endocrine system
Cami_014064-RA	K04632	ko04923	Regulation of lipolysis in adipocytes	Endocrine system
Cami_014064-RA	K04632	ko04912	GnRH signaling pathway	Endocrine system
Cami_014064-RA	K04632	ko04913	Ovarian steroidogenesis	Endocrine system
Cami_014064-RA	K04632	ko04915	Estrogen signaling pathway	Endocrine system
Cami_014064-RA	K04632	ko04921	Oxytocin signaling pathway	Endocrine system
Cami_014064-RA	K04632	ko04926	Relaxin signaling pathway	Endocrine system
Cami_014064-RA	K04632	ko04918	Thyroid hormone synthesis	Endocrine system
Cami_014064-RA	K04632	ko04928	Parathyroid hormone synthesis, secretion and action	Endocrine system
Cami_014064-RA	K04632	ko04916	Melanogenesis	Endocrine system
Cami_014064-RA	K04632	ko04924	Renin secretion	Endocrine system
Cami_014064-RA	K04632	ko04925	Aldosterone synthesis and secretion	Endocrine system
Cami_014064-RA	K04632	ko04927	Cortisol synthesis and secretion	Endocrine system
Cami_014064-RA	K04632	ko04261	Adrenergic signaling in cardiomyocytes	Circulatory system
Cami_014064-RA	K04632	ko04270	Vascular smooth muscle contraction	Circulatory system
Cami_014064-RA	K04632	ko04970	Salivary secretion	Digestive system
Cami_014064-RA	K04632	ko04971	Gastric acid secretion	Digestive system
Cami_014064-RA	K04632	ko04972	Pancreatic secretion	Digestive system
Cami_014064-RA	K04632	ko04976	Bile secretion	Digestive system
Cami_014064-RA	K04632	ko04962	Vasopressin-regulated water reabsorption	Excretory system
Cami_014064-RA	K04632	ko04961	Endocrine and other factor-regulated calcium reabsorption	Excretory system
Cami_014064-RA	K04632	ko04724	Glutamatergic synapse	Nervous system
Cami_014064-RA	K04632	ko04728	Dopaminergic synapse	Nervous system
Cami_014064-RA	K04632	ko04726	Serotonergic synapse	Nervous system
Cami_014064-RA	K04632	ko04730	Long-term depression	Nervous system
Cami_014064-RA	K04632	ko04750	Inflammatory mediator regulation of TRP channels	Sensory system
Cami_014064-RA	K04632	ko04713	Circadian entrainment	Environmental adaptation
Cami_014064-RA	K04632	ko04714	Thermogenesis	Environmental adaptation
Cami_014064-RA	K04632	ko05200	Pathways in cancer	Cancers: Overview
Cami_014064-RA	K04632	ko05030	Cocaine addiction	Substance dependence
Cami_014064-RA	K04632	ko05031	Amphetamine addiction	Substance dependence
Cami_014064-RA	K04632	ko05032	Morphine addiction	Substance dependence
Cami_014064-RA	K04632	ko05034	Alcoholism	Substance dependence
Cami_014064-RA	K04632	ko05414	Dilated cardiomyopathy (DCM)	Cardiovascular diseases
Cami_014064-RA	K04632	ko04934	Cushing syndrome	Endocrine and metabolic diseases
Cami_014064-RA	K04632	ko05110	Vibrio cholerae infection	Infectious diseases: Bacterial
Cami_014064-RA	K04632	ko05163	Human cytomegalovirus infection	Infectious diseases: Viral
Cami_014064-RA	K04632	ko05165	Human papillomavirus infection	Infectious diseases: Viral
Cami_014064-RA	K04632	ko05146	Amoebiasis	Infectious diseases: Parasitic
Cami_014064-RA	K04632	ko05142	Chagas disease (American trypanosomiasis)	Infectious diseases: Parasitic
Cami_014064-RA	K04632	ko01522	Endocrine resistance	Drug resistance: Antineoplastic
Cami_014060-RA	K00665	ko00061	Fatty acid biosynthesis	Lipid metabolism
Cami_014060-RA	K00665	ko04152	AMPK signaling pathway	Signal transduction
Cami_014060-RA	K00665	ko04910	Insulin signaling pathway	Endocrine system
Cami_014096-RA	K13708	ko04510	Focal adhesion	Cellular community - eukaryotes
Cami_014096-RA	K13708	ko04810	Regulation of actin cytoskeleton	Cell motility
Cami_014096-RA	K13708	ko05131	Shigellosis	Infectious diseases: Bacterial
Cami_014096-RA	K13708	ko05100	Bacterial invasion of epithelial cells	Infectious diseases: Bacterial
Cami_014100-RA	K16673	ko04391	Hippo signaling pathway - fly	Signal transduction
Cami_014177-RA	K05036	ko04728	Dopaminergic synapse	Nervous system
Cami_014177-RA	K05036	ko05012	Parkinson disease	Neurodegenerative diseases
Cami_014177-RA	K05036	ko05030	Cocaine addiction	Substance dependence
Cami_014177-RA	K05036	ko05031	Amphetamine addiction	Substance dependence
Cami_014177-RA	K05036	ko05034	Alcoholism	Substance dependence
Cami_014210-RA	K10707	ko04979	Cholesterol metabolism	Digestive system
Cami_014229-RA	K13989	ko04141	Protein processing in endoplasmic reticulum	Folding, sorting and degradation
Cami_014256-RA	K04534	ko04015	Rap1 signaling pathway	Signal transduction
Cami_014256-RA	K04534	ko04915	Estrogen signaling pathway	Endocrine system
Cami_014256-RA	K04534	ko04921	Oxytocin signaling pathway	Endocrine system
Cami_014256-RA	K04534	ko04926	Relaxin signaling pathway	Endocrine system
Cami_014256-RA	K04534	ko04916	Melanogenesis	Endocrine system
Cami_014256-RA	K04534	ko04724	Glutamatergic synapse	Nervous system
Cami_014256-RA	K04534	ko04727	GABAergic synapse	Nervous system
Cami_014256-RA	K04534	ko04725	Cholinergic synapse	Nervous system
Cami_014256-RA	K04534	ko04728	Dopaminergic synapse	Nervous system
Cami_014256-RA	K04534	ko04726	Serotonergic synapse	Nervous system
Cami_014256-RA	K04534	ko04730	Long-term depression	Nervous system
Cami_014256-RA	K04534	ko04723	Retrograde endocannabinoid signaling	Nervous system
Cami_014256-RA	K04534	ko04713	Circadian entrainment	Environmental adaptation
Cami_014256-RA	K04534	ko05032	Morphine addiction	Substance dependence
Cami_014256-RA	K04534	ko05034	Alcoholism	Substance dependence
Cami_014256-RA	K04534	ko05170	Human immunodeficiency virus 1 infection	Infectious diseases: Viral
Cami_014256-RA	K04534	ko05163	Human cytomegalovirus infection	Infectious diseases: Viral
Cami_014256-RA	K04534	ko05145	Toxoplasmosis	Infectious diseases: Parasitic
Cami_014256-RA	K04534	ko05142	Chagas disease (American trypanosomiasis)	Infectious diseases: Parasitic
Cami_014325-RA	K06068	ko04140	Autophagy - animal	Transport and catabolism
Cami_014325-RA	K06068	ko04621	NOD-like receptor signaling pathway	Immune system
Cami_014325-RA	K06068	ko04625	C-type lectin receptor signaling pathway	Immune system
Cami_014325-RA	K06068	ko04666	Fc gamma R-mediated phagocytosis	Immune system
Cami_014325-RA	K06068	ko04062	Chemokine signaling pathway	Immune system
Cami_014325-RA	K06068	ko04912	GnRH signaling pathway	Endocrine system
Cami_014325-RA	K06068	ko04915	Estrogen signaling pathway	Endocrine system
Cami_014325-RA	K06068	ko04270	Vascular smooth muscle contraction	Circulatory system
Cami_014325-RA	K06068	ko04722	Neurotrophin signaling pathway	Nervous system
Cami_014325-RA	K06068	ko04750	Inflammatory mediator regulation of TRP channels	Sensory system
Cami_014325-RA	K06068	ko04930	Type II diabetes mellitus	Endocrine and metabolic diseases
Cami_014325-RA	K06068	ko04931	Insulin resistance	Endocrine and metabolic diseases
Cami_014325-RA	K06068	ko04933	AGE-RAGE signaling pathway in diabetic complications	Endocrine and metabolic diseases
Cami_014336-RA	K07292	ko04152	AMPK signaling pathway	Signal transduction
Cami_014336-RA	K07292	ko04950	Maturity onset diabetes of the young	Endocrine and metabolic diseases
Cami_014335-RA	K04534	ko04015	Rap1 signaling pathway	Signal transduction
Cami_014335-RA	K04534	ko04915	Estrogen signaling pathway	Endocrine system
Cami_014335-RA	K04534	ko04921	Oxytocin signaling pathway	Endocrine system
Cami_014335-RA	K04534	ko04926	Relaxin signaling pathway	Endocrine system
Cami_014335-RA	K04534	ko04916	Melanogenesis	Endocrine system
Cami_014335-RA	K04534	ko04724	Glutamatergic synapse	Nervous system
Cami_014335-RA	K04534	ko04727	GABAergic synapse	Nervous system
Cami_014335-RA	K04534	ko04725	Cholinergic synapse	Nervous system
Cami_014335-RA	K04534	ko04728	Dopaminergic synapse	Nervous system
Cami_014335-RA	K04534	ko04726	Serotonergic synapse	Nervous system
Cami_014335-RA	K04534	ko04730	Long-term depression	Nervous system
Cami_014335-RA	K04534	ko04723	Retrograde endocannabinoid signaling	Nervous system
Cami_014335-RA	K04534	ko04713	Circadian entrainment	Environmental adaptation
Cami_014335-RA	K04534	ko05032	Morphine addiction	Substance dependence
Cami_014335-RA	K04534	ko05034	Alcoholism	Substance dependence
Cami_014335-RA	K04534	ko05170	Human immunodeficiency virus 1 infection	Infectious diseases: Viral
Cami_014335-RA	K04534	ko05163	Human cytomegalovirus infection	Infectious diseases: Viral
Cami_014335-RA	K04534	ko05145	Toxoplasmosis	Infectious diseases: Parasitic
Cami_014335-RA	K04534	ko05142	Chagas disease (American trypanosomiasis)	Infectious diseases: Parasitic
Cami_014351-RA	K08202	ko05231	Choline metabolism in cancer	Cancers: Overview
Cami_014361-RA	K08834	ko04745	Phototransduction - fly	Sensory system
Cami_014385-RA	K01832	ko00590	Arachidonic acid metabolism	Lipid metabolism
Cami_014385-RA	K01832	ko04611	Platelet activation	Immune system
Cami_014385-RA	K07424	ko00140	Steroid hormone biosynthesis	Lipid metabolism
Cami_014385-RA	K07424	ko00591	Linoleic acid metabolism	Lipid metabolism
Cami_014385-RA	K07424	ko00830	Retinol metabolism	Metabolism of cofactors and vitamins
Cami_014385-RA	K07424	ko05204	Chemical carcinogenesis	Cancers: Overview
Cami_014385-RA	K17689	ko00140	Steroid hormone biosynthesis	Lipid metabolism
Cami_014385-RA	K17689	ko00591	Linoleic acid metabolism	Lipid metabolism
Cami_014385-RA	K17689	ko00830	Retinol metabolism	Metabolism of cofactors and vitamins
Cami_014385-RA	K17689	ko00980	Metabolism of xenobiotics by cytochrome P450	Xenobiotics biodegradation and metabolism
Cami_014385-RA	K17689	ko00982	Drug metabolism - cytochrome P450	Xenobiotics biodegradation and metabolism
Cami_014385-RA	K17689	ko00983	Drug metabolism - other enzymes	Xenobiotics biodegradation and metabolism
Cami_014385-RA	K17689	ko05204	Chemical carcinogenesis	Cancers: Overview
Cami_014385-RA	K17690	ko00140	Steroid hormone biosynthesis	Lipid metabolism
Cami_014385-RA	K17690	ko00830	Retinol metabolism	Metabolism of cofactors and vitamins
Cami_014385-RA	K17690	ko00980	Metabolism of xenobiotics by cytochrome P450	Xenobiotics biodegradation and metabolism
Cami_014385-RA	K17690	ko00982	Drug metabolism - cytochrome P450	Xenobiotics biodegradation and metabolism
Cami_014385-RA	K17690	ko05204	Chemical carcinogenesis	Cancers: Overview
Cami_014385-RA	K17691	ko00140	Steroid hormone biosynthesis	Lipid metabolism
Cami_014385-RA	K17691	ko00830	Retinol metabolism	Metabolism of cofactors and vitamins
Cami_014385-RA	K17691	ko05204	Chemical carcinogenesis	Cancers: Overview
Cami_014385-RA	K17692	ko05204	Chemical carcinogenesis	Cancers: Overview
Cami_014453-RA	K19614	ko04310	Wnt signaling pathway	Signal transduction
Cami_014465-RA	K04354	ko03015	mRNA surveillance pathway	Translation
Cami_014465-RA	K04354	ko04390	Hippo signaling pathway	Signal transduction
Cami_014465-RA	K04354	ko04391	Hippo signaling pathway - fly	Signal transduction
Cami_014465-RA	K04354	ko04071	Sphingolipid signaling pathway	Signal transduction
Cami_014465-RA	K04354	ko04151	PI3K-Akt signaling pathway	Signal transduction
Cami_014465-RA	K04354	ko04152	AMPK signaling pathway	Signal transduction
Cami_014465-RA	K04354	ko04111	Cell cycle - yeast	Cell growth and death
Cami_014465-RA	K04354	ko04530	Tight junction	Cellular community - eukaryotes
Cami_014465-RA	K04354	ko04261	Adrenergic signaling in cardiomyocytes	Circulatory system
Cami_014465-RA	K04354	ko04728	Dopaminergic synapse	Nervous system
Cami_014465-RA	K04354	ko05160	Hepatitis C	Infectious diseases: Viral
Cami_014465-RA	K04354	ko05165	Human papillomavirus infection	Infectious diseases: Viral
Cami_014465-RA	K04354	ko05142	Chagas disease (American trypanosomiasis)	Infectious diseases: Parasitic
Cami_014523-RA	K08794	ko04921	Oxytocin signaling pathway	Endocrine system
Cami_014523-RA	K08794	ko04925	Aldosterone synthesis and secretion	Endocrine system
Cami_014524-RA	K08794	ko04921	Oxytocin signaling pathway	Endocrine system
Cami_014524-RA	K08794	ko04925	Aldosterone synthesis and secretion	Endocrine system
Cami_014535-RA	K17704	ko04015	Rap1 signaling pathway	Signal transduction
Cami_014535-RA	K17704	ko04611	Platelet activation	Immune system
Cami_014537-RA	K07374	ko04145	Phagosome	Transport and catabolism
Cami_014537-RA	K07374	ko04210	Apoptosis	Cell growth and death
Cami_014537-RA	K07374	ko04530	Tight junction	Cellular community - eukaryotes
Cami_014537-RA	K07374	ko04540	Gap junction	Cellular community - eukaryotes
Cami_014537-RA	K07374	ko05130	Pathogenic Escherichia coli infection	Infectious diseases: Bacterial
Cami_014559-RA	K00572	ko04310	Wnt signaling pathway	Signal transduction
Cami_014559-RA	K00572	ko04390	Hippo signaling pathway	Signal transduction
Cami_014559-RA	K00572	ko04150	mTOR signaling pathway	Signal transduction
Cami_014559-RA	K00572	ko04550	Signaling pathways regulating pluripotency of stem cells	Cellular community - eukaryotes
Cami_014559-RA	K00572	ko04916	Melanogenesis	Endocrine system
Cami_014559-RA	K00572	ko05200	Pathways in cancer	Cancers: Overview
Cami_014559-RA	K00572	ko05205	Proteoglycans in cancer	Cancers: Overview
Cami_014559-RA	K00572	ko05225	Hepatocellular carcinoma	Cancers: Specific types
Cami_014559-RA	K00572	ko05226	Gastric cancer	Cancers: Specific types
Cami_014559-RA	K00572	ko05217	Basal cell carcinoma	Cancers: Specific types
Cami_014559-RA	K00572	ko05224	Breast cancer	Cancers: Specific types
Cami_014559-RA	K00572	ko04934	Cushing syndrome	Endocrine and metabolic diseases
Cami_014559-RA	K00572	ko05165	Human papillomavirus infection	Infectious diseases: Viral
Cami_014560-RA	K00572	ko04310	Wnt signaling pathway	Signal transduction
Cami_014560-RA	K00572	ko04390	Hippo signaling pathway	Signal transduction
Cami_014560-RA	K00572	ko04150	mTOR signaling pathway	Signal transduction
Cami_014560-RA	K00572	ko04550	Signaling pathways regulating pluripotency of stem cells	Cellular community - eukaryotes
Cami_014560-RA	K00572	ko04916	Melanogenesis	Endocrine system
Cami_014560-RA	K00572	ko05200	Pathways in cancer	Cancers: Overview
Cami_014560-RA	K00572	ko05205	Proteoglycans in cancer	Cancers: Overview
Cami_014560-RA	K00572	ko05225	Hepatocellular carcinoma	Cancers: Specific types
Cami_014560-RA	K00572	ko05226	Gastric cancer	Cancers: Specific types
Cami_014560-RA	K00572	ko05217	Basal cell carcinoma	Cancers: Specific types
Cami_014560-RA	K00572	ko05224	Breast cancer	Cancers: Specific types
Cami_014560-RA	K00572	ko04934	Cushing syndrome	Endocrine and metabolic diseases
Cami_014560-RA	K00572	ko05165	Human papillomavirus infection	Infectious diseases: Viral
Cami_014600-RA	K07868	ko04120	Ubiquitin mediated proteolysis	Folding, sorting and degradation
Cami_014635-RA	K10580	ko04120	Ubiquitin mediated proteolysis	Folding, sorting and degradation
Cami_014635-RA	K10580	ko04624	Toll and Imd signaling pathway	Immune system
Cami_014632-RA	K00444	ko04310	Wnt signaling pathway	Signal transduction
Cami_014632-RA	K00444	ko04390	Hippo signaling pathway	Signal transduction
Cami_014632-RA	K00444	ko04150	mTOR signaling pathway	Signal transduction
Cami_014632-RA	K00444	ko04550	Signaling pathways regulating pluripotency of stem cells	Cellular community - eukaryotes
Cami_014632-RA	K00444	ko04916	Melanogenesis	Endocrine system
Cami_014632-RA	K00444	ko04360	Axon guidance	Development
Cami_014632-RA	K00444	ko05200	Pathways in cancer	Cancers: Overview
Cami_014632-RA	K00444	ko05205	Proteoglycans in cancer	Cancers: Overview
Cami_014632-RA	K00444	ko05225	Hepatocellular carcinoma	Cancers: Specific types
Cami_014632-RA	K00444	ko05226	Gastric cancer	Cancers: Specific types
Cami_014632-RA	K00444	ko05217	Basal cell carcinoma	Cancers: Specific types
Cami_014632-RA	K00444	ko05224	Breast cancer	Cancers: Specific types
Cami_014632-RA	K00444	ko04934	Cushing syndrome	Endocrine and metabolic diseases
Cami_014632-RA	K00444	ko05165	Human papillomavirus infection	Infectious diseases: Viral
Cami_014650-RA	K04282	ko04020	Calcium signaling pathway	Signal transduction
Cami_014650-RA	K04282	ko04080	Neuroactive ligand-receptor interaction	Signaling molecules and interaction
Cami_014695-RA	K07374	ko04145	Phagosome	Transport and catabolism
Cami_014695-RA	K07374	ko04210	Apoptosis	Cell growth and death
Cami_014695-RA	K07374	ko04530	Tight junction	Cellular community - eukaryotes
Cami_014695-RA	K07374	ko04540	Gap junction	Cellular community - eukaryotes
Cami_014695-RA	K07374	ko05130	Pathogenic Escherichia coli infection	Infectious diseases: Bacterial
Cami_014706-RA	K03118	ko03060	Protein export	Folding, sorting and degradation
Cami_014706-RA	K03118	ko03070	Bacterial secretion system	Membrane transport
Cami_014706-RA	K03407	ko02020	Two-component system	Signal transduction
Cami_014706-RA	K03407	ko02030	Bacterial chemotaxis	Cell motility
Cami_014706-RA	K03572	ko03430	Mismatch repair	Replication and repair
Cami_014713-RA	K07941	ko04014	Ras signaling pathway	Signal transduction
Cami_014713-RA	K07941	ko04072	Phospholipase D signaling pathway	Signal transduction
Cami_014713-RA	K07941	ko04144	Endocytosis	Transport and catabolism
Cami_014713-RA	K07941	ko04666	Fc gamma R-mediated phagocytosis	Immune system
Cami_014836-RA	K02184	ko04320	Dorso-ventral axis formation	Development
Cami_014838-RA	K13024	ko04070	Phosphatidylinositol signaling system	Signal transduction
Cami_014846-RA	K01046	ko00561	Glycerolipid metabolism	Lipid metabolism
Cami_014846-RA	K14075	ko00561	Glycerolipid metabolism	Lipid metabolism
Cami_014846-RA	K14075	ko04972	Pancreatic secretion	Digestive system
Cami_014846-RA	K14075	ko04975	Fat digestion and absorption	Digestive system
Cami_014955-RA	K18082	ko00562	Inositol phosphate metabolism	Carbohydrate metabolism
Cami_014955-RA	K18082	ko04070	Phosphatidylinositol signaling system	Signal transduction
Cami_014955-RA	K18082	ko04140	Autophagy - animal	Transport and catabolism
Cami_014971-RA	K10523	ko04340	Hedgehog signaling pathway	Signal transduction
Cami_014971-RA	K10523	ko04341	Hedgehog signaling pathway - fly	Signal transduction
Cami_021066-RA	K16865	ko05206	MicroRNAs in cancer	Cancers: Overview
Cami_021066-RA	K16865	ko05205	Proteoglycans in cancer	Cancers: Overview
Cami_020618-RA	K10086	ko04141	Protein processing in endoplasmic reticulum	Folding, sorting and degradation
Cami_012385-RA	K03118	ko03060	Protein export	Folding, sorting and degradation
Cami_012385-RA	K03118	ko03070	Bacterial secretion system	Membrane transport
Cami_012385-RA	K03407	ko02020	Two-component system	Signal transduction
Cami_012385-RA	K03407	ko02030	Bacterial chemotaxis	Cell motility
Cami_012385-RA	K03572	ko03430	Mismatch repair	Replication and repair
Cami_012406-RA	K02287	ko00196	Photosynthesis - antenna proteins	Energy metabolism
Cami_012482-RA	K05175	ko04080	Neuroactive ligand-receptor interaction	Signaling molecules and interaction
Cami_012482-RA	K05175	ko04727	GABAergic synapse	Nervous system
Cami_012482-RA	K05175	ko04723	Retrograde endocannabinoid signaling	Nervous system
Cami_012482-RA	K05175	ko04742	Taste transduction	Sensory system
Cami_012482-RA	K05175	ko05032	Morphine addiction	Substance dependence
Cami_012482-RA	K05175	ko05033	Nicotine addiction	Substance dependence
Cami_012482-RA	K05186	ko04080	Neuroactive ligand-receptor interaction	Signaling molecules and interaction
Cami_012482-RA	K05186	ko04727	GABAergic synapse	Nervous system
Cami_012482-RA	K05186	ko04723	Retrograde endocannabinoid signaling	Nervous system
Cami_012482-RA	K05186	ko05032	Morphine addiction	Substance dependence
Cami_012482-RA	K05186	ko05033	Nicotine addiction	Substance dependence
Cami_012518-RA	K05746	ko04810	Regulation of actin cytoskeleton	Cell motility
Cami_012518-RA	K05746	ko04360	Axon guidance	Development
Cami_012575-RA	K19475	ko04144	Endocytosis	Transport and catabolism
Cami_012701-RA	K01697	ko00260	Glycine, serine and threonine metabolism	Amino acid metabolism
Cami_012701-RA	K01697	ko00270	Cysteine and methionine metabolism	Amino acid metabolism
Cami_012706-RA	K05699	ko04510	Focal adhesion	Cellular community - eukaryotes
Cami_012706-RA	K05699	ko04520	Adherens junction	Cellular community - eukaryotes
Cami_012706-RA	K05699	ko04530	Tight junction	Cellular community - eukaryotes
Cami_012706-RA	K05699	ko04810	Regulation of actin cytoskeleton	Cell motility
Cami_012706-RA	K05699	ko04670	Leukocyte transendothelial migration	Immune system
Cami_012706-RA	K05699	ko05203	Viral carcinogenesis	Cancers: Overview
Cami_012706-RA	K05699	ko05322	Systemic lupus erythematosus	Immune diseases
Cami_012706-RA	K05699	ko05146	Amoebiasis	Infectious diseases: Parasitic
Cami_012762-RA	K15615	ko05202	Transcriptional misregulation in cancer	Cancers: Overview
Cami_012840-RA	K11674	ko05168	Herpes simplex infection	Infectious diseases: Viral
Cami_012877-RA	K02183	ko04014	Ras signaling pathway	Signal transduction
Cami_012877-RA	K02183	ko04015	Rap1 signaling pathway	Signal transduction
Cami_012877-RA	K02183	ko04016	MAPK signaling pathway - plant	Signal transduction
Cami_012877-RA	K02183	ko04371	Apelin signaling pathway	Signal transduction
Cami_012877-RA	K02183	ko04020	Calcium signaling pathway	Signal transduction
Cami_012877-RA	K02183	ko04070	Phosphatidylinositol signaling system	Signal transduction
Cami_012877-RA	K02183	ko04024	cAMP signaling pathway	Signal transduction
Cami_012877-RA	K02183	ko04022	cGMP-PKG signaling pathway	Signal transduction
Cami_012877-RA	K02183	ko04114	Oocyte meiosis	Cell growth and death
Cami_012877-RA	K02183	ko04218	Cellular senescence	Cell growth and death
Cami_012877-RA	K02183	ko04625	C-type lectin receptor signaling pathway	Immune system
Cami_012877-RA	K02183	ko04910	Insulin signaling pathway	Endocrine system
Cami_012877-RA	K02183	ko04922	Glucagon signaling pathway	Endocrine system
Cami_012877-RA	K02183	ko04912	GnRH signaling pathway	Endocrine system
Cami_012877-RA	K02183	ko04915	Estrogen signaling pathway	Endocrine system
Cami_012877-RA	K02183	ko04921	Oxytocin signaling pathway	Endocrine system
Cami_012877-RA	K02183	ko04916	Melanogenesis	Endocrine system
Cami_012877-RA	K02183	ko04924	Renin secretion	Endocrine system
Cami_012877-RA	K02183	ko04925	Aldosterone synthesis and secretion	Endocrine system
Cami_012877-RA	K02183	ko04261	Adrenergic signaling in cardiomyocytes	Circulatory system
Cami_012877-RA	K02183	ko04270	Vascular smooth muscle contraction	Circulatory system
Cami_012877-RA	K02183	ko04970	Salivary secretion	Digestive system
Cami_012877-RA	K02183	ko04971	Gastric acid secretion	Digestive system
Cami_012877-RA	K02183	ko04728	Dopaminergic synapse	Nervous system
Cami_012877-RA	K02183	ko04720	Long-term potentiation	Nervous system
Cami_012877-RA	K02183	ko04722	Neurotrophin signaling pathway	Nervous system
Cami_012877-RA	K02183	ko04744	Phototransduction	Sensory system
Cami_012877-RA	K02183	ko04745	Phototransduction - fly	Sensory system
Cami_012877-RA	K02183	ko04740	Olfactory transduction	Sensory system
Cami_012877-RA	K02183	ko04750	Inflammatory mediator regulation of TRP channels	Sensory system
Cami_012877-RA	K02183	ko04713	Circadian entrainment	Environmental adaptation
Cami_012877-RA	K02183	ko04626	Plant-pathogen interaction	Environmental adaptation
Cami_012877-RA	K02183	ko05200	Pathways in cancer	Cancers: Overview
Cami_012877-RA	K02183	ko05214	Glioma	Cancers: Specific types
Cami_012877-RA	K02183	ko05010	Alzheimer disease	Neurodegenerative diseases
Cami_012877-RA	K02183	ko05031	Amphetamine addiction	Substance dependence
Cami_012877-RA	K02183	ko05034	Alcoholism	Substance dependence
Cami_012877-RA	K02183	ko05418	Fluid shear stress and atherosclerosis	Cardiovascular diseases
Cami_012877-RA	K02183	ko05133	Pertussis	Infectious diseases: Bacterial
Cami_012877-RA	K02183	ko05152	Tuberculosis	Infectious diseases: Bacterial
Cami_012877-RA	K02183	ko05170	Human immunodeficiency virus 1 infection	Infectious diseases: Viral
Cami_012877-RA	K02183	ko05163	Human cytomegalovirus infection	Infectious diseases: Viral
Cami_012877-RA	K02183	ko05167	Kaposi sarcoma-associated herpesvirus infection	Infectious diseases: Viral
Cami_012923-RA	K05746	ko04810	Regulation of actin cytoskeleton	Cell motility
Cami_012923-RA	K05746	ko04360	Axon guidance	Development
Cami_012923-RA	K06274	ko04015	Rap1 signaling pathway	Signal transduction
Cami_012923-RA	K06274	ko04022	cGMP-PKG signaling pathway	Signal transduction
Cami_012923-RA	K06274	ko04510	Focal adhesion	Cellular community - eukaryotes
Cami_012923-RA	K06274	ko04530	Tight junction	Cellular community - eukaryotes
Cami_012923-RA	K06274	ko04611	Platelet activation	Immune system
Cami_012923-RA	K06274	ko04666	Fc gamma R-mediated phagocytosis	Immune system
Cami_012923-RA	K06274	ko04670	Leukocyte transendothelial migration	Immune system
Cami_012989-RA	K11584	ko03015	mRNA surveillance pathway	Translation
Cami_012989-RA	K11584	ko04071	Sphingolipid signaling pathway	Signal transduction
Cami_012989-RA	K11584	ko04151	PI3K-Akt signaling pathway	Signal transduction
Cami_012989-RA	K11584	ko04152	AMPK signaling pathway	Signal transduction
Cami_012989-RA	K11584	ko04113	Meiosis - yeast	Cell growth and death
Cami_012989-RA	K11584	ko04114	Oocyte meiosis	Cell growth and death
Cami_012989-RA	K11584	ko04261	Adrenergic signaling in cardiomyocytes	Circulatory system
Cami_012989-RA	K11584	ko04728	Dopaminergic synapse	Nervous system
Cami_012989-RA	K11584	ko05165	Human papillomavirus infection	Infectious diseases: Viral
Cami_012996-RA	K08048	ko00230	Purine metabolism	Nucleotide metabolism
Cami_012996-RA	K08048	ko04015	Rap1 signaling pathway	Signal transduction
Cami_012996-RA	K08048	ko04371	Apelin signaling pathway	Signal transduction
Cami_012996-RA	K08048	ko04020	Calcium signaling pathway	Signal transduction
Cami_012996-RA	K08048	ko04072	Phospholipase D signaling pathway	Signal transduction
Cami_012996-RA	K08048	ko04024	cAMP signaling pathway	Signal transduction
Cami_012996-RA	K08048	ko04022	cGMP-PKG signaling pathway	Signal transduction
Cami_012996-RA	K08048	ko04114	Oocyte meiosis	Cell growth and death
Cami_012996-RA	K08048	ko04540	Gap junction	Cellular community - eukaryotes
Cami_012996-RA	K08048	ko04611	Platelet activation	Immune system
Cami_012996-RA	K08048	ko04062	Chemokine signaling pathway	Immune system
Cami_012996-RA	K08048	ko04911	Insulin secretion	Endocrine system
Cami_012996-RA	K08048	ko04923	Regulation of lipolysis in adipocytes	Endocrine system
Cami_012996-RA	K08048	ko04912	GnRH signaling pathway	Endocrine system
Cami_012996-RA	K08048	ko04913	Ovarian steroidogenesis	Endocrine system
Cami_012996-RA	K08048	ko04915	Estrogen signaling pathway	Endocrine system
Cami_012996-RA	K08048	ko04914	Progesterone-mediated oocyte maturation	Endocrine system
Cami_012996-RA	K08048	ko04921	Oxytocin signaling pathway	Endocrine system
Cami_012996-RA	K08048	ko04926	Relaxin signaling pathway	Endocrine system
Cami_012996-RA	K08048	ko04918	Thyroid hormone synthesis	Endocrine system
Cami_012996-RA	K08048	ko04928	Parathyroid hormone synthesis, secretion and action	Endocrine system
Cami_012996-RA	K08048	ko04916	Melanogenesis	Endocrine system
Cami_012996-RA	K08048	ko04925	Aldosterone synthesis and secretion	Endocrine system
Cami_012996-RA	K08048	ko04927	Cortisol synthesis and secretion	Endocrine system
Cami_012996-RA	K08048	ko04261	Adrenergic signaling in cardiomyocytes	Circulatory system
Cami_012996-RA	K08048	ko04270	Vascular smooth muscle contraction	Circulatory system
Cami_012996-RA	K08048	ko04970	Salivary secretion	Digestive system
Cami_012996-RA	K08048	ko04971	Gastric acid secretion	Digestive system
Cami_012996-RA	K08048	ko04972	Pancreatic secretion	Digestive system
Cami_012996-RA	K08048	ko04976	Bile secretion	Digestive system
Cami_012996-RA	K08048	ko04724	Glutamatergic synapse	Nervous system
Cami_012996-RA	K08048	ko04727	GABAergic synapse	Nervous system
Cami_012996-RA	K08048	ko04725	Cholinergic synapse	Nervous system
Cami_012996-RA	K08048	ko04720	Long-term potentiation	Nervous system
[truncated: 2,424 more rows]
